# Supplementary material for: Genome-Wide Association Study for Identifying Loci that Affect Fillet Yield, Carcass, and Body Weight Traits in Rainbow Trout (Oncorhynchus mykiss)
Source: Front Genet. 2016 Nov 22;7:203. doi: 10.3389/fgene.2016.00203 (PMC5118429; doi:10.3389/fgene.2016.00203)
Supplement: Table S1 — The rainbow trout genetic linkage map. [file Table1.XLS]

## Sheet: Chr01
All SNPs	Male	Female
AX-89972469	0.00	0.00
AX-89948921	0.00	0.00
AX-89947267	0.00	0.00
AX-89964849	0.00	0.00
AX-89959495	0.66	0.00
AX-89954566	0.66	0.00
AX-89955796	0.66	0.00
AX-89971995	0.66	0.00
AX-89958234	0.66	0.00
AX-89930571	0.69	0.00
AX-89963161	7.20	0.00
AX-89963265	7.41	0.00
AX-89955138	7.61	0.00
AX-89971875	9.31	0.00
AX-89939607	14.67	0.00
AX-89929499	19.27	0.00
AX-89971532	22.02	0.04
AX-89925518	22.44	0.06
AX-89965791	22.61	0.29
AX-89954920	22.89	0.68
AX-89966797	23.03	0.79
AX-89967165	23.33	0.90
AX-89922822	23.63	1.01
AX-89972576	23.82	1.12
AX-89965977	26.09	1.12
AX-89966594	30.24	1.12
AX-89938047	30.25	1.52
AX-89930730	30.27	1.52
AX-89971086	30.28	1.52
AX-89949580	30.36	1.52
AX-89963463	30.59	1.52
AX-89973046	30.78	1.52
AX-89948063	32.82	1.57
AX-89975977	32.85	1.57
AX-89961412	32.86	1.57
AX-89948821	32.88	1.57
AX-89975090	32.94	1.57
AX-89932440	39.06	1.58
AX-89965737	39.48	1.60
AX-89933093	39.53	2.84
AX-89940473	39.53	2.85
AX-89959435	39.53	2.86
AX-89957275	39.53	4.07
AX-89947845	39.85	4.09
AX-89939856	41.43	4.11
AX-89976885	41.45	4.11
AX-89976112	45.37	4.21
AX-89920227	45.39	4.21
AX-89951783	45.41	4.21
AX-89934227	45.51	4.21
AX-89931612	48.35	4.28
AX-89925153	49.11	4.34
AX-89961551	49.13	4.39
AX-89943926	49.15	4.39
AX-89941536	49.35	4.40
AX-89970383	49.55	4.40
AX-89940633	49.69	4.40
AX-89926121	49.76	4.40
AX-89942025	49.76	4.40
AX-89965209	52.55	4.40
AX-89931975	52.65	4.40
AX-89943435	52.92	4.40
AX-89975135	53.44	4.40
AX-89925080	53.44	4.40
AX-89928331	53.44	4.40
AX-89920407	53.44	4.40
AX-89950242	53.44	4.40
AX-89949702	53.49	4.40
AX-89962461	53.54	4.50
AX-89919566	53.54	4.89
AX-89920121	53.54	4.89
AX-89931492	53.74	4.89
AX-89960442	53.86	4.89
AX-89933529	53.86	4.93
AX-89917784	54.05	4.96
AX-89971348	54.06	5.00
AX-89951121	55.36	5.03
AX-89919062	55.36	5.03
AX-89971333	55.36	5.03
AX-89925956	55.36	5.03
AX-89926281	55.36	5.11
AX-89975083	55.45	5.11
AX-89926892	55.53	5.11
AX-89923442	55.53	5.23
AX-89968615	55.53	5.49
AX-89958822	55.53	5.76
AX-89952455	55.53	5.76
AX-89918719	55.57	5.76
AX-89958835	55.60	5.91
AX-89953968	55.60	6.05
AX-89969328	55.60	6.20
AX-89976080	55.60	6.20
AX-89933727	56.08	6.34
AX-89927854	56.08	6.34
AX-89970774	56.08	6.34
AX-89926637	56.08	6.34
AX-89969418	56.08	6.53
AX-89923819	56.11	6.58
AX-89972822	56.14	6.59
AX-89939720	56.19	6.60
AX-89934672	56.20	6.60
AX-89960772	56.25	6.62
AX-89916657	56.25	6.66
AX-89973844	56.25	6.72
AX-89944546	56.25	6.79
AX-89972910	56.25	6.85
AX-89951200	56.25	7.04
AX-89939362	56.25	7.06
AX-89953510	56.25	7.09
AX-89947178	56.25	7.21
AX-89917052	56.25	7.33
AX-89925387	56.35	7.47
AX-89964273	56.35	7.72
AX-89919958	56.35	7.72
AX-89944850	56.35	7.72
AX-89935241	56.35	7.72
AX-89972312	56.41	7.72
AX-89947472	56.41	7.72
AX-89949251	56.41	7.77
AX-89954223	56.54	7.88
AX-89946911	56.66	7.99
AX-89917206	56.68	8.54
AX-89922627	56.69	8.54
AX-89941702	56.69	8.54
AX-89949710	56.69	8.54
AX-89917286	56.69	8.54
AX-89936933	56.69	8.54
AX-89935317	56.69	8.66
AX-89971984	56.69	8.83
AX-89926447	56.69	8.83
AX-89964240	56.69	8.83
AX-89973357	56.69	8.83
AX-89918646	56.69	8.94
AX-89926561	56.69	9.05
AX-89976147	56.69	9.07
AX-89917750	56.69	9.08
AX-89933446	56.69	9.10
AX-89943904	56.69	9.12
AX-89973073	56.69	9.13
AX-89946680	56.69	9.15
AX-89974068	56.69	9.21
AX-89931908	56.69	9.28
AX-89952379	56.69	9.34
AX-89919016	56.71	9.39
AX-89960039	56.73	9.44
AX-89935950	56.74	9.48
AX-89936461	56.74	9.53
AX-89932951	56.74	9.58
AX-89933897	56.74	9.62
AX-89964298	56.74	9.62
AX-89962249	56.74	9.62
AX-89945446	56.74	9.62
AX-89954988	56.74	9.62
AX-89957079	56.74	9.98
AX-89937987	56.81	9.98
AX-89971409	56.88	9.98
AX-89935782	56.88	9.98
AX-89958667	56.95	9.98
AX-89972271	56.95	10.09
AX-89970145	56.95	10.27
AX-89921926	56.95	10.32
AX-89970077	56.95	10.35
AX-89947972	57.03	10.35
AX-89964102	57.11	10.35
AX-89942272	57.11	10.35
AX-89945132	57.19	10.35
AX-89954754	57.26	10.35
AX-89926540	57.33	10.47
AX-89958616	57.34	10.49
AX-89975508	57.34	10.51
AX-89922065	57.34	10.53
AX-89958882	57.34	10.53
AX-89945576	57.34	10.53
AX-89966423	57.34	10.53
AX-89961172	57.34	10.53
AX-89971260	57.45	10.77
AX-89967436	57.52	10.77
AX-89975275	57.52	10.78
AX-89933653	57.52	10.86
AX-89946270	57.52	10.95
AX-89962103	57.52	11.03
AX-89968540	57.52	11.04
AX-89959908	57.52	11.04
AX-89951554	57.52	11.04
AX-89966313	57.52	11.42
AX-89923022	57.52	11.42
AX-89928407	57.52	11.42
AX-89961273	57.52	11.58
AX-89932316	57.54	11.58
AX-89972094	57.56	11.58
AX-89932881	57.58	11.58
AX-89971866	57.60	11.58
AX-89948805	57.63	11.58
AX-89923934	57.65	11.58
AX-89921585	57.67	11.58
AX-89919372	57.67	11.58
AX-89924856	57.67	12.01
AX-89917102	57.67	12.02
AX-89973941	57.78	12.16
AX-89941230	57.78	12.16
AX-89933011	57.78	12.16
AX-89930529	57.78	12.16
AX-89923279	57.82	12.24
AX-89938138	57.85	12.67
AX-89970168	57.85	12.67
AX-89921095	57.85	13.06
AX-89971704	57.85	13.20
AX-89948714	57.85	13.20
AX-89916790	57.85	13.21
AX-89948408	57.85	13.23
AX-89922427	57.85	13.26
AX-89968650	57.85	13.41
AX-89930342	57.85	13.57
AX-89973912	57.85	13.67
AX-89923477	57.85	14.13
AX-89949602	57.85	14.13
AX-89950464	57.85	14.13
AX-89956679	57.85	14.13
AX-89931666	57.85	14.13
AX-89968417	57.85	14.13
AX-89938740	57.85	14.13
AX-89916830	57.85	14.21
AX-89959350	57.85	14.22
AX-89929271	57.87	14.48
AX-89928530	57.90	14.48
AX-89950523	57.90	14.48
AX-89937025	57.93	14.48
AX-89944629	57.96	14.48
AX-89950648	57.99	14.48
AX-89943031	58.03	14.66
AX-89937536	58.07	14.85
AX-89932461	58.07	14.86
AX-89929482	58.07	14.86
AX-89931416	58.07	14.86
AX-89963964	58.07	14.86
AX-89919496	58.07	14.86
AX-89934202	58.07	14.86
AX-89924597	58.09	14.86
AX-89958637	58.12	14.98
AX-89966981	58.15	14.98
AX-89974593	58.18	15.13
AX-89922964	58.18	15.13
AX-89918695	58.18	15.41
AX-89927886	58.18	15.44
AX-89936834	58.18	15.47
AX-89918824	58.18	15.50
AX-89916703	58.18	15.50
AX-89933348	58.20	15.52
AX-89938309	58.21	15.53
AX-89963561	58.23	15.53
AX-89952748	58.25	16.39
AX-89960487	58.27	16.55
AX-89946213	58.29	16.68
AX-89931473	58.31	16.84
AX-89930494	58.34	16.84
AX-89932468	58.34	16.84
AX-89964741	58.34	16.84
AX-89917343	58.34	16.84
AX-89957428	58.34	16.84
AX-89974886	58.34	16.84
AX-89946851	58.34	16.84
AX-89967998	58.34	16.84
AX-89949011	58.34	16.84
AX-89925445	58.34	16.84
AX-89943573	58.38	16.84
AX-89923089	58.38	16.84
AX-89922825	58.38	16.84
AX-89934009	58.38	16.98
AX-89960828	58.38	17.14
AX-89957529	58.38	17.31
AX-89957009	58.38	17.31
AX-89963670	58.38	17.31
AX-89976917	58.38	17.31
AX-89934147	58.38	17.31
AX-89945801	58.38	17.31
AX-89928167	58.38	17.31
AX-89932926	58.38	17.31
AX-89953905	58.43	17.70
AX-89935943	58.43	17.70
AX-89971987	58.43	17.70
AX-89946999	58.43	17.70
AX-89918280	58.43	17.70
AX-89929954	58.43	17.70
AX-89949980	58.43	17.70
AX-89972974	58.43	17.70
AX-89953259	58.43	17.70
AX-89929602	58.43	18.00
AX-89975296	58.43	18.00
AX-89976231	58.43	18.12
AX-89933040	58.43	18.17
AX-89933083	58.43	18.25
AX-89919190	58.43	18.31
AX-89949669	58.43	18.38
AX-89959434	58.43	18.53
AX-89934992	58.43	18.61
AX-89963472	58.43	18.61
AX-89919116	58.43	18.61
AX-89916572	58.43	18.61
AX-89950000	58.44	18.61
AX-89940182	58.45	18.72
AX-89917630	58.46	18.84
AX-89917639	58.46	18.84
AX-89949788	58.47	18.84
AX-89942023	58.47	19.03
AX-89956417	58.47	19.03
AX-89953289	58.47	19.03
AX-89963034	58.47	19.03
AX-89975957	58.47	19.03
AX-89932001	58.47	19.03
AX-89952644	58.50	19.12
AX-89926173	58.52	19.22
AX-89940308	58.52	19.87
AX-89923683	58.52	19.89
AX-89961992	58.52	20.10
AX-89959892	58.52	20.10
AX-89941236	58.52	20.10
AX-89932725	58.52	20.10
AX-89949414	58.52	20.10
AX-89931987	58.52	20.10
AX-89941944	58.52	20.10
AX-89970154	58.52	20.10
AX-89951877	58.52	20.10
AX-89939590	58.52	20.10
AX-89927595	58.52	20.28
AX-89940657	58.52	20.46
AX-89927180	58.52	20.59
AX-89973719	58.52	20.78
AX-89960493	58.52	20.78
AX-89918040	58.52	20.78
AX-89949832	58.52	20.95
AX-89971340	58.52	21.06
AX-89928131	58.52	21.10
AX-89958700	58.52	21.10
AX-89968289	58.52	21.14
AX-89962023	58.52	21.14
AX-89925103	58.52	21.15
AX-89952312	58.52	21.15
AX-89921011	58.52	21.16
AX-89961673	58.52	21.16
AX-89933509	58.52	21.16
AX-89920451	58.52	22.18
AX-89941531	58.52	22.18
AX-89936957	58.52	22.18
AX-89938427	58.52	22.18
AX-89933721	58.52	22.18
AX-89964228	58.52	22.18
AX-89917458	58.52	22.18
AX-89921280	58.52	22.18
AX-89945540	58.52	22.18
AX-89934259	58.57	22.18
AX-89976390	58.57	22.18
AX-89969315	58.57	22.18
AX-89936282	58.57	22.18
AX-89958601	58.57	22.18
AX-89960355	58.57	22.18
AX-89922685	58.57	22.43
AX-89957682	58.68	22.84
AX-89927685	58.80	23.01
AX-89937712	58.80	23.01
AX-89943671	58.80	23.01
AX-89963540	58.80	23.01
AX-89937020	58.80	23.01
AX-89959720	58.80	23.01
AX-89935739	58.80	23.01
AX-89942693	58.80	23.01
AX-89921964	58.80	23.01
AX-89928754	58.80	23.01
AX-89935313	58.80	23.01
AX-89973780	58.80	23.01
AX-89920049	58.80	23.01
AX-89927417	58.80	23.01
AX-89942286	58.80	23.01
AX-89953294	58.80	23.03
AX-89951942	58.80	23.71
AX-89944228	58.80	23.71
AX-89961500	58.80	23.76
AX-89928558	58.80	23.83
AX-89934372	58.85	24.15
AX-89947484	58.91	24.46
AX-89957200	58.97	24.49
AX-89920155	59.02	24.74
AX-89920867	59.08	24.74
AX-89929547	59.08	24.75
AX-89943121	59.09	24.75
AX-89952503	59.11	24.75
AX-89927105	59.12	24.75
AX-89965949	59.12	24.75
AX-89955697	59.12	24.75
AX-89928752	59.12	24.75
AX-89940091	59.12	24.75
AX-89948817	59.12	25.18
AX-89950117	59.12	25.18
AX-89950737	59.12	25.18
AX-89965714	59.12	25.18
AX-89962127	59.12	25.18
AX-89929085	59.12	25.18
AX-89945857	59.12	25.24
AX-89916801	59.12	25.24
AX-89956437	59.12	25.24
AX-89967941	59.12	25.24
AX-89957813	59.12	25.24
AX-89952603	59.12	25.24
AX-89934682	59.12	25.24
AX-89952499	59.12	25.24
AX-89962304	59.12	25.51
AX-89918626	59.13	26.60
AX-89945990	59.13	26.60
AX-89953264	59.13	26.69
AX-89953167	59.13	26.69
AX-89964194	59.14	26.69
AX-89960607	59.14	26.69
AX-89967704	59.14	26.69
AX-89966257	59.15	26.83
AX-89939049	59.15	26.97
AX-89954158	59.15	26.97
AX-89922457	59.15	26.97
AX-89920983	59.16	26.97
AX-89964666	59.16	26.97
AX-89924174	59.16	27.34
AX-89958341	59.16	27.85
AX-89932379	59.17	27.85
AX-89922336	59.17	27.85
AX-89952945	59.17	27.85
AX-89951528	59.17	27.85
AX-89928589	59.17	27.85
AX-89938344	59.17	27.85
AX-89963369	59.17	27.85
AX-89919457	59.17	27.85
AX-89972904	59.17	27.85
AX-89951074	59.17	27.85
AX-89960410	59.17	27.85
AX-89965956	59.17	27.85
AX-89918194	59.18	28.41
AX-89950199	59.18	28.65
AX-89931409	59.19	28.69
AX-89922001	59.19	28.73
AX-89940887	59.20	28.76
AX-89921321	59.20	28.93
AX-89974684	59.21	28.98
AX-89968878	59.21	29.09
AX-89969593	59.22	29.19
AX-89923786	59.22	29.19
AX-89926120	59.22	29.23
AX-89935152	59.22	29.26
AX-89945668	59.22	29.30
AX-89926564	59.22	29.30
AX-89963992	59.24	29.30
AX-89967811	59.26	29.36
AX-89962641	59.26	29.44
AX-89950158	59.26	29.45
AX-89957370	59.26	29.45
AX-89950725	59.26	29.47
AX-89937798	59.26	29.61
AX-89925744	59.26	29.61
AX-89929474	59.26	29.83
AX-89944166	59.26	29.83
AX-89947820	59.26	29.83
AX-89942647	59.26	29.83
AX-89969065	59.26	29.83
AX-89957293	59.26	29.83
AX-89957032	59.26	29.83
AX-89957163	59.26	29.83
AX-89931143	59.45	29.84
AX-89956389	59.45	30.00
AX-89941080	59.45	30.00
AX-89942629	59.45	30.33
AX-89946787	59.45	30.33
AX-89962770	59.45	30.34
AX-89964081	59.45	30.72
AX-89945370	59.45	31.06
AX-89951142	59.47	31.40
AX-89932321	59.50	31.41
AX-89919818	59.50	31.41
AX-89941493	59.50	31.41
AX-89976943	59.59	31.44
AX-89940214	59.59	31.68
AX-89919179	59.59	31.69
AX-89931985	59.59	31.70
AX-89963469	59.59	32.12
AX-89920510	59.59	32.12
AX-89969310	59.59	32.12
AX-89950742	59.59	32.12
AX-89956281	59.96	32.12
AX-89949394	60.05	32.12
AX-89931267	60.05	32.12
AX-89928492	60.05	32.12
AX-89975386	60.05	32.12
AX-89948971	60.05	32.12
AX-89950801	60.05	32.12
AX-89959848	60.05	32.12
AX-89940928	60.08	32.19
AX-89926019	60.10	32.19
AX-89942509	60.10	32.19
AX-89962102	60.10	32.19
AX-89976121	60.10	32.19
AX-89933813	60.19	32.48
AX-89967817	60.19	32.48
AX-89968257	60.19	32.48
AX-89937323	60.19	32.48
AX-89941627	60.19	32.48
AX-89937161	60.19	32.74
AX-89975663	60.19	32.74
AX-89945277	60.19	32.74
AX-89955349	60.19	32.74
AX-89917029	60.23	33.00
AX-89973894	60.27	33.01
AX-89920223	60.51	33.01
AX-89935858	60.75	33.01
AX-89944029	60.75	33.01
AX-89935150	60.75	33.01
AX-89929924	60.75	33.01
AX-89971734	60.75	33.02
AX-89929409	60.75	33.27
AX-89948253	60.75	33.46
AX-89937863	60.75	33.50
AX-89955580	60.75	33.51
AX-89967536	60.75	33.52
AX-89932660	60.75	34.01
AX-89917802	60.75	34.01
AX-89952672	60.75	34.01
AX-89967648	60.75	34.12
AX-89932210	60.75	34.44
AX-89925267	60.75	34.44
AX-89937726	60.75	34.44
AX-89974702	60.75	34.44
AX-89964569	60.75	34.44
AX-89966821	60.75	34.55
AX-89925442	60.75	34.55
AX-89943125	60.75	34.55
AX-89975130	60.75	34.74
AX-89976794	60.75	34.74
AX-89933891	60.76	34.74
AX-89935529	60.78	34.74
AX-89931107	60.79	34.74
AX-89952001	60.81	34.74
AX-89972287	60.82	34.99
AX-89928800	60.84	35.10
AX-89957189	60.84	35.21
AX-89940882	60.84	35.40
AX-89976464	60.84	35.59
AX-89948534	60.84	35.88
AX-89926445	60.84	35.89
AX-89938114	60.84	35.89
AX-89970480	60.84	35.89
AX-89949622	60.84	35.89
AX-89952395	60.84	35.89
AX-89932733	60.84	35.89
AX-89971082	60.84	35.89
AX-89966735	60.84	36.35
AX-89974793	60.84	36.49
AX-89973305	60.84	36.49
AX-89969994	60.84	36.49
AX-89955101	60.84	36.49
AX-89943409	60.84	37.17
AX-89952213	60.84	37.17
AX-89916888	60.84	37.17
AX-89942153	61.01	37.17
AX-89963343	61.01	37.44
AX-89929683	61.01	37.86
AX-89967931	61.01	37.86
AX-89959006	61.01	38.72
AX-89925788	61.01	38.72
AX-89971672	61.01	38.72
AX-89919107	61.01	38.81
AX-89933374	61.01	38.88
AX-89967974	61.01	39.28
AX-89955500	61.01	39.28
AX-89974443	61.01	39.28
AX-89917142	61.01	39.30
AX-89973071	61.01	39.60
AX-89960019	61.01	39.60
AX-89951212	61.01	39.60
AX-89949299	61.01	39.60
AX-89924837	61.01	39.60
AX-89971463	61.01	39.60
AX-89932236	61.01	39.60
AX-89919159	61.01	39.90
AX-89921802	61.01	39.90
AX-89919275	61.03	39.90
AX-89941074	61.05	39.90
AX-89959255	61.05	39.90
AX-89960856	61.05	39.90
AX-89938848	61.05	40.02
AX-89942279	61.05	40.03
AX-89941783	61.05	40.85
AX-89975373	61.05	41.69
AX-89970449	61.05	41.69
AX-89959384	61.05	41.69
AX-89925568	61.05	41.69
AX-89944773	61.11	41.84
AX-89949317	61.18	41.94
AX-89944104	61.18	41.94
AX-89955068	61.18	41.94
AX-89949970	61.18	41.94
AX-89954704	61.18	41.94
AX-89936484	61.18	41.94
AX-89917000	61.18	41.94
AX-89940338	61.18	42.02
AX-89940961	61.18	42.11
AX-89958097	61.18	42.11
AX-89955642	61.18	42.34
AX-89941663	61.18	42.57
AX-89937109	61.18	42.65
AX-89955807	61.18	42.65
AX-89944588	61.18	42.65
AX-89925791	61.18	42.67
AX-89925177	61.18	42.70
AX-89917786	61.18	42.74
AX-89937962	61.18	42.75
AX-89934854	61.18	42.75
AX-89952648	61.18	42.75
AX-89920146	61.18	42.75
AX-89928015	61.18	42.75
AX-89944862	61.18	42.76
AX-89922721	61.18	42.76
AX-89933682	61.18	42.91
AX-89953686	61.18	42.91
AX-89975020	61.18	42.97
AX-89927876	61.18	42.97
AX-89940201	61.18	42.97
AX-89922938	61.18	43.16
AX-89948158	61.18	43.16
AX-89945827	61.18	43.19
AX-89935296	61.18	43.32
AX-89921369	61.18	43.32
AX-89951816	61.18	43.32
AX-89962035	61.18	43.36
AX-89965591	61.18	43.40
AX-89974375	61.22	43.52
AX-89936760	61.26	43.56
AX-89930256	61.30	43.87
AX-89940803	61.35	44.19
AX-89949430	61.39	44.98
AX-89929962	61.43	44.98
AX-89927028	61.48	44.98
AX-89970078	61.48	44.98
AX-89960558	61.48	44.98
AX-89939368	61.48	44.98
AX-89954365	61.48	44.98
AX-89940388	61.48	44.98
AX-89929844	61.48	45.21
AX-89969061	61.48	45.21
AX-89929121	61.48	45.21
AX-89932036	61.48	45.21
AX-89937016	61.52	46.73
AX-89930449	61.57	46.90
AX-89943514	61.82	46.90
AX-89926646	61.82	46.90
AX-89932759	61.82	46.90
AX-89962211	61.82	46.90
AX-89953096	61.82	46.90
AX-89942992	61.82	46.90
AX-89932452	61.82	47.06
AX-89955221	61.82	47.22
AX-89972992	61.82	47.64
AX-89965404	61.86	47.64
AX-89973720	61.90	47.64
AX-89947331	61.90	47.64
AX-89919344	61.90	47.64
AX-89955634	61.90	47.64
AX-89934511	61.90	47.64
AX-89952939	61.90	47.64
AX-89939814	61.90	47.64
AX-89976101	61.90	47.64
AX-89973143	61.90	47.64
AX-89936782	61.90	47.64
AX-89918335	61.90	47.64
AX-89918683	61.90	47.64
AX-89934133	61.90	47.64
AX-89924526	61.90	47.64
AX-89925060	61.90	47.64
AX-89952638	61.90	47.64
AX-89920507	61.90	48.07
AX-89952300	61.90	48.07
AX-89951027	61.90	48.15
AX-89961775	61.90	48.88
AX-89968821	61.90	49.05
AX-89969441	61.90	49.21
AX-89938172	61.90	49.21
AX-89973069	61.90	49.21
AX-89976935	61.90	49.21
AX-89968284	61.90	50.47
AX-89926024	61.90	50.47
AX-89923646	61.90	50.50
AX-89958428	61.90	50.53
AX-89930111	61.90	50.56
AX-89968039	61.90	50.58
AX-89932783	61.90	50.61
AX-89975792	61.91	50.76
AX-89945415	61.92	50.76
AX-89939000	61.93	51.25
AX-89944797	61.94	51.27
AX-89941772	61.94	51.29
AX-89918496	61.94	51.29
AX-89962610	61.94	51.29
AX-89974159	61.94	51.29
AX-89933358	61.94	51.29
AX-89916841	61.96	51.29
AX-89930945	61.97	51.29
AX-89954910	61.99	51.29
AX-89922664	61.99	52.09
AX-89965686	62.03	52.09
AX-89945553	62.03	52.09
AX-89934387	62.03	52.09
AX-89952646	62.03	52.09
AX-89962111	62.03	52.09
AX-89957234	62.03	52.10
AX-89932726	62.03	52.92
AX-89925674	62.03	53.67
AX-89937029	62.03	53.67
AX-89934381	62.03	54.78
AX-89958582	62.03	54.78
AX-89916766	62.03	54.78
AX-89946769	62.03	54.78
AX-89948772	62.03	54.78
AX-89936450	62.03	54.78
AX-89954981	62.03	55.06
AX-89935318	62.03	55.06
AX-89930909	62.03	55.06
AX-89933670	62.03	55.06
AX-89927439	62.03	55.06
AX-89934684	62.03	55.06
AX-89957188	62.03	55.52
AX-89976763	62.03	55.54
AX-89920608	62.03	55.54
AX-89954898	62.11	55.54
AX-89942302	62.11	55.54
AX-89949037	62.11	55.54
AX-89923827	62.11	55.78
AX-89959353	62.11	55.78
AX-89920938	62.11	55.78
AX-89961906	62.11	56.33
AX-89949060	62.11	56.37
AX-89925892	62.11	56.41
AX-89945818	62.11	56.41
AX-89946365	62.11	56.41
AX-89943520	62.11	56.41
AX-89923573	62.11	56.41
AX-89917449	62.11	56.41
AX-89964546	62.11	56.41
AX-89938243	62.11	56.41
AX-89921976	62.11	56.41
AX-89921797	62.11	56.41
AX-89964408	62.11	56.41
AX-89932996	62.11	56.41
AX-89947497	62.11	56.41
AX-89951776	62.11	56.41
AX-89926531	62.11	56.41
AX-89938557	62.11	57.24
AX-89948878	62.11	57.24
AX-89934970	62.11	57.24
AX-89932927	62.11	57.33
AX-89932707	62.11	57.42
AX-89926603	62.11	57.49
AX-89945846	62.11	57.49
AX-89975557	62.11	57.49
AX-89967281	62.11	57.49
AX-89927514	62.11	57.49
AX-89973568	62.11	57.50
AX-89938594	62.11	57.59
AX-89925100	62.11	57.85
AX-89938062	62.11	57.85
AX-89967963	62.11	57.85
AX-89953827	62.11	57.85
AX-89976031	62.11	57.85
AX-89926387	62.11	57.85
AX-89935513	62.11	57.85
AX-89939367	62.11	58.00
AX-89950777	62.11	58.01
AX-89941014	62.11	58.01
AX-89918370	62.11	58.01
AX-89931851	62.11	58.01
AX-89934216	62.11	58.67
AX-89921988	62.11	58.67
AX-89948049	62.11	58.67
AX-89941324	62.11	58.67
AX-89923531	62.11	58.67
AX-89925242	62.11	58.67
AX-89920721	62.11	58.67
AX-89959507	62.11	58.67
AX-89918588	62.11	58.67
AX-89973423	62.11	58.67
AX-89954783	62.11	58.67
AX-89940709	62.11	58.67
AX-89962792	62.11	58.76
AX-89963749	62.11	58.85
AX-89936822	62.11	58.85
AX-89941008	62.11	58.85
AX-89953950	62.11	58.85
AX-89916645	62.11	58.85
AX-89931820	62.11	58.85
AX-89970062	62.11	58.85
AX-89940507	62.11	59.00
AX-89959378	62.16	59.00
AX-89934746	62.16	59.00
AX-89931500	62.16	59.00
AX-89939777	62.83	59.06
AX-89974932	62.89	59.99
AX-89960694	62.95	60.30
AX-89962727	62.96	60.51
AX-89938892	62.97	60.51
AX-89955189	62.99	60.51
AX-89942441	63.00	60.51
AX-89952360	63.01	60.51
AX-89928189	63.01	60.51
AX-89948268	63.01	60.51
AX-89918480	63.01	60.51
AX-89927120	63.01	60.51
AX-89955024	63.06	60.51
AX-89929991	63.06	61.98
AX-89976695	63.06	62.20
AX-89924938	63.06	62.21
AX-89950488	63.06	62.21
AX-89963959	63.06	62.28
AX-89932893	63.06	62.28
AX-89943140	63.06	62.28
AX-89942132	63.06	62.28
AX-89941763	63.06	62.28
AX-89929460	63.06	62.31
AX-89934233	63.06	62.34
AX-89930924	63.06	62.37
AX-89933771	63.06	62.60
AX-89955855	63.06	62.72
AX-89962231	63.06	62.84
AX-89959440	63.06	62.84
AX-89957147	63.06	62.84
AX-89945081	63.06	62.84
AX-89929436	63.06	62.84
AX-89916465	63.06	62.96
AX-89934633	63.06	63.07
AX-89964421	63.06	63.07
AX-89938049	63.06	63.07
AX-89954440	63.06	63.41
AX-89946307	63.06	63.41
AX-89948448	63.06	63.41
AX-89927845	63.19	63.41
AX-89927347	63.19	63.41
AX-89956527	63.19	63.41
AX-89949795	63.19	63.46
AX-89974648	63.19	63.51
AX-89960068	63.19	63.51
AX-89932785	63.19	63.51
AX-89920465	63.19	63.51
AX-89919463	63.19	63.51
AX-89933417	63.19	63.51
AX-89967903	63.31	63.51
AX-89957418	63.31	63.51
AX-89919465	63.31	63.54
AX-89929652	63.31	63.58
AX-89932089	63.31	63.61
AX-89971374	63.36	63.64
AX-89927614	63.36	63.66
AX-89927942	63.36	63.68
AX-89968870	63.36	63.68
AX-89940590	63.36	64.01
AX-89919711	63.36	64.33
AX-89955093	63.36	64.34
AX-89970592	63.37	64.35
AX-89938563	63.38	64.35
AX-89969755	63.39	65.00
AX-89916823	63.39	65.00
AX-89966563	63.39	65.00
AX-89929276	63.39	65.30
AX-89937470	63.40	65.30
AX-89972847	63.40	65.30
AX-89967915	63.40	65.30
AX-89959022	63.40	65.30
AX-89924031	63.40	65.30
AX-89938731	63.40	66.31
AX-89931702	63.40	66.31
AX-89954282	63.48	66.31
AX-89970223	63.48	66.31
AX-89944457	63.48	66.31
AX-89941233	63.48	66.31
AX-89957548	63.48	66.32
AX-89957593	63.48	66.32
AX-89974698	63.48	66.33
AX-89960196	63.48	66.35
AX-89939269	63.48	66.37
AX-89922641	63.48	66.38
AX-89936652	63.48	66.41
AX-89924252	63.48	66.61
AX-89925133	63.48	66.91
AX-89917696	63.48	66.93
AX-89973405	63.48	66.93
AX-89928622	63.53	66.93
AX-89946310	63.53	67.17
AX-89929967	63.53	67.17
AX-89956235	63.53	67.22
AX-89956776	63.53	67.22
AX-89968736	63.53	67.22
AX-89956171	63.53	67.59
AX-89956650	63.53	67.84
AX-89965616	63.53	67.84
AX-89926980	63.53	67.84
AX-89962285	63.53	67.84
AX-89946920	63.53	67.84
AX-89938272	63.53	67.84
AX-89974062	63.53	67.84
AX-89948544	63.53	67.84
AX-89925159	63.53	67.84
AX-89927710	63.53	67.84
AX-89918111	63.53	67.84
AX-89920020	63.53	67.84
AX-89924642	63.53	67.84
AX-89928087	63.54	67.84
AX-89942745	63.55	67.99
AX-89973437	63.56	68.13
AX-89919715	63.57	68.28
AX-89946918	63.57	68.36
AX-89974175	63.57	68.44
AX-89969457	63.57	68.44
AX-89943604	63.57	68.44
AX-89934695	63.57	68.44
AX-89964718	63.57	68.44
AX-89975790	63.57	68.44
AX-89931391	63.57	68.53
AX-89935512	63.57	68.53
AX-89948033	63.57	68.53
AX-89920509	63.57	68.53
AX-89943452	63.57	68.53
AX-89975765	63.57	68.53
AX-89930990	63.58	68.64
AX-89948844	63.58	68.75
AX-89954891	63.59	68.75
AX-89957386	63.59	68.94
AX-89969533	63.60	69.10
AX-89962606	63.60	69.61
AX-89942739	63.61	69.61
AX-89918129	63.61	69.61
AX-89941621	63.61	69.61
AX-89922861	63.61	69.61
AX-89921938	63.61	69.61
AX-89945528	63.61	69.66
AX-89928435	63.61	69.66
AX-89935363	63.61	69.66
AX-89951236	63.61	69.66
AX-89929889	63.61	69.66
AX-89956878	63.61	69.66
AX-89960572	63.61	69.66
AX-89938752	63.61	69.66
AX-89920818	63.65	69.88
AX-89924933	63.65	70.37
AX-89919631	63.65	70.37
AX-89948322	63.65	70.50
AX-89963476	63.65	70.50
AX-89956484	63.65	70.50
AX-89968141	63.65	70.50
AX-89919087	63.65	70.73
AX-89934397	63.65	70.78
AX-89943547	63.65	70.78
AX-89917282	63.65	70.78
AX-89937641	63.65	70.78
AX-89921880	63.65	70.78
AX-89962082	63.65	70.78
AX-89916977	63.65	70.78
AX-89942093	63.65	70.78
AX-89957969	63.65	70.78
AX-89926900	63.65	70.78
AX-89961223	63.65	70.78
AX-89920055	63.65	70.78
AX-89932911	63.68	70.78
AX-89936209	63.70	70.78
AX-89932091	63.72	70.91
AX-89961061	63.74	70.91
AX-89953315	63.74	70.91
AX-89969267	63.74	70.91
AX-89959682	63.74	70.91
AX-89970006	63.74	70.91
AX-89929264	63.74	70.91
AX-89944991	63.74	71.50
AX-89945423	63.74	71.50
AX-89973518	63.74	71.50
AX-89958342	63.74	71.50
AX-89926288	63.74	71.50
AX-89929729	63.74	71.50
AX-89970925	63.74	71.66
AX-89931636	63.74	71.83
AX-89953182	63.74	71.99
AX-89923455	63.82	71.99
AX-89964845	63.82	71.99
AX-89971302	63.82	71.99
AX-89968219	63.82	71.99
AX-89933878	63.82	72.02
AX-89929978	63.82	72.06
AX-89918239	63.82	72.08
AX-89932280	63.82	72.10
AX-89928445	63.82	72.12
AX-89961521	63.82	72.14
AX-89934130	63.82	72.14
AX-89967125	63.82	72.35
AX-89944058	63.82	72.35
AX-89941395	63.82	72.35
AX-89944022	63.82	72.37
AX-89965471	63.82	72.50
AX-89942396	63.82	72.64
AX-89920190	63.82	72.81
AX-89931126	63.82	72.84
AX-89922436	63.82	72.88
AX-89918402	63.82	72.92
AX-89938308	63.82	72.92
AX-89945622	63.82	72.92
AX-89966483	63.82	72.92
AX-89947713	63.82	72.92
AX-89944577	63.82	72.92
AX-89951410	63.83	72.92
AX-89947024	63.83	72.92
AX-89929240	63.84	72.92
AX-89962451	63.84	72.92
AX-89951451	63.84	73.72
AX-89925867	63.85	73.72
AX-89953517	63.85	73.72
AX-89951948	63.85	73.83
AX-89968359	63.86	73.91
AX-89951024	63.86	73.99
AX-89927000	63.86	73.99
AX-89963169	63.87	73.99
AX-89920656	63.87	73.99
AX-89973004	63.87	73.99
AX-89926911	63.87	73.99
AX-89956003	63.87	74.10
AX-89966582	63.87	74.90
AX-89964590	63.87	74.90
AX-89935740	63.87	74.90
AX-89924809	63.87	74.90
AX-89922571	63.87	74.90
AX-89960273	63.87	74.90
AX-89940381	63.87	74.93
AX-89918861	63.89	74.95
AX-89957382	63.91	75.27
AX-89933064	63.91	77.26
AX-89963111	63.91	77.26
AX-89918782	63.93	77.26
AX-89974103	63.95	77.26
AX-89972165	63.95	77.38
AX-89962754	63.95	77.38
AX-89972496	63.95	77.38
AX-89967075	63.95	77.38
AX-89929283	63.95	77.38
AX-89946281	63.95	77.38
AX-89928941	63.95	77.38
AX-89967502	63.95	77.46
AX-89924593	63.95	77.49
AX-89925429	63.95	77.49
AX-89966040	63.95	77.62
AX-89932028	63.95	77.76
AX-89927754	64.03	77.77
AX-89950422	64.03	77.92
AX-89963370	64.03	77.92
AX-89933663	64.03	78.08
AX-89975553	64.03	78.23
AX-89973992	64.03	78.23
AX-89926683	64.03	78.26
AX-89944873	64.03	78.30
AX-89967159	64.03	78.73
AX-89972087	64.03	78.73
AX-89938517	64.03	78.73
AX-89948869	64.03	78.73
AX-89939843	64.03	79.29
AX-89922656	64.03	79.29
AX-89938434	64.03	79.46
AX-89964846	64.03	79.62
AX-89941535	64.03	79.63
AX-89970484	64.03	79.63
AX-89939393	64.03	79.96
AX-89956763	64.03	80.40
AX-89956374	64.08	80.40
AX-89944576	64.08	80.43
AX-89959652	64.08	80.76
AX-89947635	64.10	80.76
AX-89939371	64.12	80.89
AX-89960268	64.12	80.89
AX-89976087	64.12	80.89
AX-89955582	64.12	80.89
AX-89968960	64.12	80.89
AX-89945700	64.12	81.22
AX-89963787	64.12	81.22
AX-89975741	64.12	81.33
AX-89948653	64.12	81.33
AX-89958872	64.12	81.33
AX-89922160	64.12	81.33
AX-89940266	64.12	81.90
AX-89931508	64.12	82.32
AX-89976347	64.12	82.34
AX-89938565	64.12	82.34
AX-89954668	64.12	82.34
AX-89938312	64.12	82.34
AX-89962521	64.12	82.63
AX-89969235	64.12	82.66
AX-89944622	64.12	82.66
AX-89961869	64.12	82.66
AX-89951937	64.17	82.66
AX-89969694	64.17	82.66
AX-89928246	64.17	82.81
AX-89921759	64.17	82.81
AX-89956712	64.17	82.81
AX-89976104	64.17	83.13
AX-89950554	64.17	83.13
AX-89956306	64.17	83.13
AX-89937407	64.17	83.13
AX-89974826	64.17	83.13
AX-89925047	64.17	84.21
AX-89976092	64.17	84.22
AX-89935897	64.17	84.23
AX-89956266	64.17	84.23
AX-89920676	64.17	84.23
AX-89948341	64.17	84.23
AX-89925683	64.18	84.24
AX-89975927	64.19	84.24
AX-89949666	64.21	84.24
AX-89954260	64.21	84.37
AX-89947665	64.21	84.37
AX-89918367	64.21	84.37
AX-89950244	64.21	84.37
AX-89921640	64.21	84.37
AX-89955481	64.21	84.37
AX-89918897	64.21	84.37
AX-89957031	64.21	84.37
AX-89939205	64.21	85.19
AX-89947706	64.21	85.19
AX-89940350	64.21	85.19
AX-89940658	64.21	85.25
AX-89944872	64.21	85.27
AX-89943106	64.21	85.27
AX-89944405	64.21	85.47
AX-89961434	64.21	85.47
AX-89960990	64.21	85.47
AX-89954913	64.21	85.47
AX-89943183	64.21	85.47
AX-89931450	64.21	85.67
AX-89958825	64.21	85.99
AX-89957862	64.21	85.99
AX-89931635	64.21	85.99
AX-89951139	64.21	85.99
AX-89935189	64.21	85.99
AX-89932674	64.21	85.99
AX-89935626	64.21	86.65
AX-89921909	64.21	86.68
AX-89919822	64.21	86.74
AX-89958368	64.21	88.05
AX-89965692	64.21	88.33
AX-89937155	64.21	88.33
AX-89951547	64.21	88.34
AX-89967729	64.21	88.68
AX-89917988	64.21	89.10
AX-89928365	64.21	89.42
AX-89957361	64.21	89.77
AX-89933058	64.21	89.78
AX-89944469	64.21	89.78
AX-89938441	64.21	89.78
AX-89930855	64.21	89.78
AX-89921067	64.21	89.78
AX-89944729	64.21	89.78
AX-89973496	64.21	89.78
AX-89937670	64.21	89.78
AX-89955046	64.21	89.78
AX-89961597	64.21	89.78
AX-89932312	64.21	89.79
AX-89933576	64.21	89.79
AX-89962503	64.21	89.79
AX-89962936	64.21	89.79
AX-89973513	64.21	89.79
AX-89960224	64.21	89.94
AX-89974623	64.21	90.09
AX-89939744	64.21	90.09
AX-89966790	64.21	90.21
AX-89951913	64.21	90.21
AX-89976138	64.21	90.21
AX-89917478	64.21	90.21
AX-89919205	64.21	90.21
AX-89965996	64.21	90.47
AX-89951490	64.21	91.11
AX-89970246	64.23	91.11
AX-89917672	64.25	91.11
AX-89928709	64.25	91.11
AX-89922618	64.25	91.11
AX-89918066	64.25	91.53
AX-89925580	64.25	91.53
AX-89952034	64.25	91.53
AX-89966066	64.25	91.75
AX-89936903	64.25	92.10
AX-89933785	64.25	92.44
AX-89945651	64.25	92.45
AX-89929404	64.29	92.45
AX-89966094	64.29	92.46
AX-89952784	64.29	92.81
AX-89963952	64.29	92.94
AX-89923058	64.29	92.94
AX-89942031	64.29	93.21
AX-89935418	64.29	93.61
AX-89949426	64.29	93.62
AX-89932897	64.29	93.62
AX-89970453	64.29	93.62
AX-89948093	64.29	93.62
AX-89946346	64.29	93.62
AX-89968731	64.29	93.62
AX-89949608	64.29	93.62
AX-89933935	64.29	93.62
AX-89960045	64.29	93.62
AX-89948246	64.29	93.62
AX-89953756	64.29	93.63
AX-89973153	64.29	94.07
AX-89956069	64.29	94.07
AX-89928425	64.29	94.07
AX-89967592	64.30	94.07
AX-89940929	64.31	94.08
AX-89952209	64.32	94.34
AX-89968472	64.34	94.34
AX-89973302	64.35	94.34
AX-89933202	64.36	94.63
AX-89922608	64.36	94.63
AX-89947441	64.36	94.63
AX-89977003	64.36	94.63
AX-89936620	64.38	95.02
AX-89937761	64.40	95.02
AX-89967980	64.42	95.02
AX-89951633	64.42	95.02
AX-89937064	64.42	95.02
AX-89958260	64.42	95.02
AX-89945821	64.42	95.02
AX-89957158	64.42	95.02
AX-89918262	64.42	95.02
AX-89943297	64.42	95.02
AX-89923539	64.42	95.02
AX-89921330	64.42	95.02
AX-89916602	64.42	95.02
AX-89948782	64.42	95.02
AX-89961579	64.42	95.02
AX-89949555	64.42	95.16
AX-89961934	64.42	95.16
AX-89958467	64.42	95.16
AX-89929275	64.42	95.16
AX-89968599	64.42	95.16
AX-89938226	64.42	95.16
AX-89949154	64.42	95.16
AX-89960674	64.42	95.33
AX-89976731	64.42	95.33
AX-89926901	64.42	95.33
AX-89949110	64.42	95.33
AX-89974762	64.42	95.33
AX-89946151	64.42	95.33
AX-89937763	64.42	95.57
AX-89967307	64.42	95.57
AX-89942626	64.42	95.57
AX-89948629	64.42	95.57
AX-89954030	64.42	95.57
AX-89974255	64.42	95.57
AX-89919351	64.42	95.57
AX-89961143	64.42	95.57
AX-89960595	64.44	95.57
AX-89929931	64.46	95.64
AX-89946581	64.46	95.64
AX-89925619	64.46	95.85
AX-89936385	64.46	95.85
AX-89957725	64.46	95.85
AX-89922713	64.46	95.85
AX-89923345	64.46	95.85
AX-89959610	64.46	95.85
AX-89924127	64.46	95.85
AX-89930051	64.51	95.85
AX-89963153	64.55	95.85
AX-89948371	64.55	95.85
AX-89926803	64.55	95.85
AX-89976059	64.55	95.85
AX-89952133	64.55	95.85
AX-89936326	64.55	95.85
AX-89973298	64.55	95.85
AX-89951478	64.55	95.85
AX-89916509	64.55	95.85
AX-89953597	64.55	95.85
AX-89918354	64.55	95.85
AX-89974888	64.55	95.85
AX-89945298	64.55	96.45
AX-89955424	64.55	96.48
AX-89972504	64.55	96.53
AX-89942183	64.55	96.57
AX-89953539	64.55	96.57
AX-89925618	64.55	96.57
AX-89952289	64.55	96.57
AX-89942385	64.55	96.57
AX-89949962	64.55	96.57
AX-89919705	64.55	96.57
AX-89941284	64.55	96.66
AX-89921009	64.55	96.75
AX-89924924	64.55	96.75
AX-89948090	64.55	96.84
AX-89944906	64.55	96.84
AX-89918542	64.55	96.84
AX-89949066	64.55	96.86
AX-89928468	64.55	97.28
AX-89919300	64.55	97.30
AX-89919647	64.55	97.30
AX-89961198	64.55	97.30
AX-89960573	64.55	97.61
AX-89933847	64.59	98.81
AX-89960479	64.59	98.81
AX-89930232	64.59	98.81
AX-89917376	64.59	99.13
AX-89931589	64.59	99.13
AX-89966929	64.59	99.13
AX-89956386	64.59	99.13
AX-89939597	64.59	99.33
AX-89943813	64.59	99.33
AX-89936291	64.59	99.33
AX-89968519	64.93	99.33
AX-89961766	64.93	99.33
AX-89917847	64.93	99.33
AX-89927383	64.93	99.33
AX-89944343	64.93	99.33
AX-89956414	64.93	99.33
AX-89927268	64.93	99.33
AX-89952285	64.93	99.33
AX-89945725	64.93	99.33
AX-89940680	64.93	99.33
AX-89921618	64.93	99.33
AX-89929353	64.93	99.33
AX-89955039	64.93	99.33
AX-89922402	64.93	99.54
AX-89939530	64.93	99.60
AX-89961972	64.93	99.60
AX-89942775	64.93	99.60
AX-89926025	64.93	99.60
AX-89945612	64.93	99.60
AX-89956711	64.93	99.60
AX-89945819	64.93	99.60
AX-89919963	64.93	99.71
AX-89919141	64.93	99.71
AX-89932934	64.93	99.71
AX-89967731	64.93	99.71
AX-89918392	64.93	99.71
AX-89938852	64.93	99.71
AX-89928097	64.93	99.71
AX-89958000	64.93	99.71
AX-89932846	64.93	99.87
AX-89974040	64.93	99.87
AX-89916787	64.93	99.87
AX-89950874	64.93	99.87
AX-89956129	64.93	99.87
AX-89956911	64.93	99.87
AX-89917931	64.93	99.93
AX-89972599	64.93	99.94
AX-89973344	64.93	100.09
AX-89959124	64.93	100.23
AX-89956107	64.93	100.24
AX-89959148	64.93	100.37
AX-89938946	64.93	100.37
AX-89943459	64.93	100.37
AX-89963997	64.93	100.37
AX-89944898	64.93	100.37
AX-89945625	64.93	100.37
AX-89956068	64.93	100.37
AX-89928985	65.01	100.37
AX-89929477	65.08	100.37
AX-89959034	65.16	100.37
AX-89943568	65.23	100.37
AX-89977002	65.23	100.37
AX-89963276	65.23	100.42
AX-89968535	65.23	100.42
AX-89949435	65.23	100.42
AX-89976137	65.23	100.42
AX-89964874	65.23	100.42
AX-89976401	65.23	100.42
AX-89960345	65.23	100.59
AX-89941876	65.23	100.59
AX-89952861	65.23	100.72
AX-89960349	65.23	100.72
AX-89948274	65.23	100.73
AX-89918311	65.23	100.74
AX-89967758	65.23	100.74
AX-89916894	65.23	100.75
AX-89932863	65.23	100.75
AX-89919019	65.23	100.75
AX-89928689	65.23	100.75
AX-89941615	65.23	100.75
AX-89924952	65.23	100.75
AX-89968942	65.23	100.75
AX-89932889	65.23	100.75
AX-89934377	65.23	100.75
AX-89917488	65.23	100.75
AX-89973703	65.23	100.75
AX-89957538	65.23	100.76
AX-89935795	65.23	101.32
AX-89948036	65.23	101.32
AX-89918191	65.23	101.32
AX-89951452	65.23	101.32
AX-89964931	65.23	101.32
AX-89923375	65.23	101.32
AX-89953272	65.23	101.32
AX-89924899	65.23	101.32
AX-89927261	65.23	101.32
AX-89924158	65.23	101.32
AX-89926534	65.23	101.32
AX-89917097	65.23	101.32
AX-89959385	65.23	101.32
AX-89969726	65.23	101.32
AX-89932816	65.23	101.32
AX-89944327	65.23	101.32
AX-89957048	65.23	101.32
AX-89950369	65.23	101.32
AX-89931490	65.23	101.32
AX-89951394	65.23	101.32
AX-89976809	65.23	101.32
AX-89974049	65.23	101.32
AX-89932980	65.23	101.41
AX-89970576	65.23	101.41
AX-89949438	65.23	101.41
AX-89952146	65.23	101.46
AX-89940683	65.23	101.50
AX-89966918	65.23	101.50
AX-89917684	65.23	101.50
AX-89946560	65.45	101.52
AX-89924960	65.45	101.53
AX-89961517	65.45	101.55
AX-89975493	65.45	101.55
AX-89950449	65.45	101.55
AX-89932878	65.45	101.55
AX-89933246	65.45	101.56
AX-89954236	65.45	101.57
AX-89933501	65.45	101.57
AX-89969934	65.45	101.58
AX-89960962	65.45	101.59
AX-89975947	65.45	101.59
AX-89920795	65.45	101.92
AX-89965569	65.45	101.93
AX-89924558	65.45	101.93
AX-89976343	65.45	101.94
AX-89955512	65.49	101.94
AX-89928522	65.49	101.94
AX-89965393	65.49	102.15
AX-89956579	65.49	102.15
AX-89920685	65.49	102.15
AX-89946538	65.49	102.15
AX-89958276	65.49	102.20
AX-89950754	65.49	102.20
AX-89953954	65.49	102.20
AX-89935680	65.49	102.20
AX-89919584	65.49	102.20
AX-89957578	65.49	102.20
AX-89942743	65.49	102.20
AX-89962932	65.49	102.20
AX-89924005	65.49	102.20
AX-89959206	65.49	102.20
AX-89963009	65.49	102.20
AX-89957014	65.49	102.20
AX-89956565	65.49	102.20
AX-89937435	65.49	102.20
AX-89963314	65.49	102.20
AX-89949401	65.49	102.35
AX-89969697	65.49	102.50
AX-89972916	65.49	102.50
AX-89943198	65.49	102.50
AX-89951270	65.49	102.89
AX-89924106	65.49	102.89
AX-89919880	65.49	102.89
AX-89945815	65.62	102.89
AX-89948251	65.76	102.91
AX-89948536	65.89	102.98
AX-89928595	65.89	102.98
AX-89968462	65.89	103.03
AX-89961650	65.89	103.03
AX-89974153	65.89	103.03
AX-89958312	65.89	103.03
AX-89962301	65.89	103.03
AX-89952982	65.89	103.03
AX-89928806	65.89	103.03
AX-89955789	65.89	103.03
AX-89939921	65.89	103.23
AX-89935884	65.89	103.23
AX-89930607	65.89	103.23
AX-89924138	65.89	103.38
AX-89957304	65.89	103.38
AX-89967981	65.89	103.38
AX-89968649	65.89	103.44
AX-89967080	65.89	103.50
AX-89953556	65.89	103.50
AX-89963550	65.89	103.50
AX-89972584	65.89	103.65
AX-89918119	65.89	103.65
AX-89917390	65.89	103.65
AX-89919817	65.89	103.65
AX-89925123	65.89	103.65
AX-89973387	65.93	103.65
AX-89953420	65.97	103.65
AX-89957164	65.97	103.69
AX-89965728	65.97	103.73
AX-89964761	65.97	103.73
AX-89920142	66.24	103.74
AX-89961314	66.50	104.07
AX-89953021	66.51	104.07
AX-89958555	66.51	104.07
AX-89937437	66.51	104.07
AX-89939063	66.51	104.30
AX-89957829	66.51	104.31
AX-89941816	66.51	104.38
AX-89968158	66.51	104.74
AX-89938854	66.51	105.10
AX-89966336	66.51	105.10
AX-89940483	66.51	105.10
AX-89975025	66.51	105.32
AX-89950003	66.51	105.32
AX-89934507	66.51	105.32
AX-89956446	66.51	105.32
AX-89956978	66.51	105.32
AX-89952012	66.51	105.32
AX-89964381	66.51	105.32
AX-89924453	66.51	105.32
AX-89973886	66.51	105.32
AX-89960025	66.51	105.53
AX-89969269	66.51	105.60
AX-89975248	66.51	105.60
AX-89945563	66.51	105.60
AX-89941972	66.51	105.60
AX-89925101	66.51	105.60
AX-89976258	66.51	105.60
AX-89929274	66.51	105.60
AX-89958311	66.51	106.07
AX-89931373	66.51	106.07
AX-89956748	66.51	106.07
AX-89951133	66.51	106.07
AX-89959328	66.51	106.32
AX-89960292	66.51	106.32
AX-89974056	66.51	106.72
AX-89936884	66.51	106.83
AX-89932605	66.51	106.83
AX-89940257	66.51	107.31
AX-89970222	66.51	107.31
AX-89938894	66.51	107.31
AX-89925556	66.51	107.31
AX-89949152	66.51	107.31
AX-89951393	66.55	107.31
AX-89973393	66.55	107.32
AX-89965792	66.55	107.34
AX-89975257	66.55	107.35
AX-89948299	66.55	107.36
AX-89945005	66.55	107.37
AX-89948065	66.55	107.39
AX-89950843	66.55	107.40
AX-89940997	66.55	107.41
AX-89919363	66.55	107.42
AX-89926984	66.55	107.42
AX-89940563	66.55	107.42
AX-89944544	66.55	108.68
AX-89973787	66.55	108.72
AX-89919481	66.55	108.77
AX-89934862	66.55	108.77
AX-89962105	66.55	108.77
AX-89916639	66.55	108.77
AX-89942721	66.64	108.78
AX-89955482	66.64	108.80
AX-89960181	66.64	108.82
AX-89935238	66.64	108.83
AX-89941839	66.64	108.84
AX-89952882	66.64	108.85
AX-89956612	66.64	108.99
AX-89932334	66.64	109.14
AX-89966176	66.64	109.28
AX-89932217	66.64	109.40
AX-89931015	66.64	109.52
AX-89933002	66.64	109.56
AX-89934802	66.64	109.70
AX-89975486	66.72	110.00
AX-89938758	66.72	110.30
AX-89964239	66.72	110.31
AX-89923434	66.72	110.45
AX-89927181	66.72	110.91
AX-89957095	66.77	110.92
AX-89945260	66.77	110.92
AX-89928073	66.77	110.92
AX-89932585	66.77	110.92
AX-89920853	66.77	110.92
AX-89959514	66.77	111.16
AX-89973767	66.77	111.25
AX-89923830	66.77	111.26
AX-89946474	66.77	111.26
AX-89927749	66.79	111.31
AX-89960497	66.79	111.31
AX-89938407	66.79	111.31
AX-89958840	66.81	111.31
AX-89940895	66.81	111.31
AX-89976708	66.81	111.31
AX-89939833	66.81	111.31
AX-89945545	66.81	111.31
AX-89953662	66.85	111.31
AX-89952191	66.85	111.31
AX-89940398	66.85	111.34
AX-89923608	66.85	111.37
AX-89917386	66.85	111.59
AX-89951533	66.85	111.87
AX-89927060	66.85	111.93
AX-89974108	66.85	111.93
AX-89966801	66.85	111.93
AX-89943404	66.85	111.93
AX-89940322	66.85	112.02
AX-89961890	66.85	112.02
AX-89918072	66.89	112.02
AX-89954861	66.89	112.02
AX-89956423	66.92	112.78
AX-89975119	66.94	112.78
AX-89960136	66.94	112.78
AX-89926886	66.94	112.78
AX-89943697	66.94	113.84
AX-89920536	66.94	113.85
AX-89971575	66.94	113.85
AX-89918485	66.94	113.85
AX-89941749	66.94	114.33
AX-89926783	66.94	114.99
AX-89951162	66.94	114.99
AX-89974609	66.98	114.99
AX-89953435	66.98	114.99
AX-89940279	66.98	114.99
AX-89921159	66.98	115.19
AX-89924053	66.98	115.20
AX-89920526	66.98	115.48
AX-89921485	66.98	115.88
AX-89932962	66.98	115.88
AX-89946387	66.98	115.88
AX-89922696	66.98	115.88
AX-89951156	66.98	115.88
AX-89942114	66.98	116.42
AX-89955285	66.98	116.48
AX-89938992	66.98	116.53
AX-89917883	66.98	116.59
AX-89945794	66.98	116.60
AX-89916537	66.98	116.60
AX-89943530	66.98	116.88
AX-89953590	66.98	116.88
AX-89939352	66.98	116.88
AX-89965447	66.98	117.95
AX-89919884	67.00	117.95
AX-89932928	67.02	118.16
AX-89963929	67.02	118.16
AX-89960188	67.02	118.16
AX-89927064	67.02	118.16
AX-89919402	67.02	118.16
AX-89964350	67.02	118.16
AX-89927156	67.02	118.16
AX-89917008	67.02	118.16
AX-89951874	67.02	118.16
AX-89962500	67.02	118.16
AX-89931285	67.23	118.16
AX-89966103	67.23	118.16
AX-89968449	67.23	118.16
AX-89968993	67.23	118.16
AX-89917905	67.23	118.16
AX-89952262	67.23	118.16
AX-89948515	67.23	118.16
AX-89955125	67.23	118.16
AX-89922049	67.23	118.16
AX-89933456	67.24	118.21
AX-89966551	67.24	118.26
AX-89932084	67.25	118.31
AX-89957541	67.25	118.31
AX-89926479	67.26	118.31
AX-89939563	67.26	118.78
AX-89935438	67.27	119.24
AX-89932624	67.27	119.24
AX-89975630	67.28	119.24
AX-89948359	67.28	119.24
AX-89920751	67.28	119.24
AX-89961406	67.28	120.20
AX-89929884	67.28	121.50
AX-89960684	67.28	121.50
AX-89966700	67.28	121.59
AX-89921486	67.28	121.61
AX-89942442	67.28	121.61
AX-89923092	67.34	121.61
AX-89974495	67.34	121.61
AX-89935217	67.34	121.61
AX-89923460	67.34	121.61
AX-89925331	67.34	121.61
AX-89961512	67.34	121.61
AX-89946641	67.36	121.61
AX-89916702	67.38	121.61
AX-89941698	67.41	121.61
AX-89939471	67.41	121.97
AX-89934213	67.45	121.97
AX-89923550	67.45	121.97
AX-89965885	67.45	121.97
AX-89974336	67.45	122.13
AX-89953732	67.45	122.13
AX-89958499	67.45	122.13
AX-89928237	67.45	123.93
AX-89941732	67.68	123.93
AX-89945892	67.68	123.93
AX-89954376	67.68	123.93
AX-89928285	67.68	123.93
AX-89934143	67.68	123.93
AX-89954470	67.68	123.93
AX-89944963	67.68	123.93
AX-89921111	67.68	125.17
AX-89973813	67.68	125.19
AX-89961905	67.68	125.20
AX-89938387	67.68	125.22
AX-89927367	67.68	125.23
AX-89963853	67.79	125.25
AX-89943475	67.79	125.28
AX-89917233	67.79	125.59
AX-89977038	67.79	125.60
AX-89932496	67.79	125.60
AX-89952436	67.79	125.60
AX-89950608	67.79	125.60
AX-89927799	67.79	126.32
AX-89918702	67.79	126.32
AX-89958239	67.79	126.32
AX-89928756	67.79	126.32
AX-89959199	67.79	126.32
AX-89926549	67.83	126.56
AX-89927757	67.83	126.56
AX-89932308	67.83	126.57
AX-89972893	67.83	126.58
AX-89929416	67.83	126.58
AX-89943235	67.83	126.58
AX-89922934	67.83	126.68
AX-89920851	67.83	126.74
AX-89939934	67.83	126.74
AX-89945831	67.83	126.74
AX-89920104	67.83	126.74
AX-89952688	67.83	126.74
AX-89942633	67.83	126.74
AX-89932802	67.83	126.74
AX-89944489	67.85	126.74
AX-89953366	67.87	126.74
AX-89925098	67.87	126.80
AX-89976470	67.87	126.80
AX-89976688	67.87	127.37
AX-89931317	67.87	127.37
AX-89951756	67.87	127.37
AX-89947853	67.87	127.38
AX-89956721	67.87	127.91
AX-89943922	67.87	127.91
AX-89941323	67.87	128.25
AX-89930244	67.87	128.25
AX-89925804	67.87	128.69
AX-89965816	67.87	128.69
AX-89944200	67.87	128.69
AX-89959096	67.87	128.69
AX-89960085	67.87	128.69
AX-89952365	67.87	128.69
AX-89933495	67.87	128.73
AX-89924409	67.87	128.77
AX-89953519	67.87	128.77
AX-89962491	67.87	128.77
AX-89974285	67.87	128.77
AX-89957026	67.87	128.96
AX-89955038	67.87	129.15
AX-89940685	67.87	129.15
AX-89923681	67.92	129.15
AX-89924394	67.92	129.15
AX-89937353	67.92	129.15
AX-89944757	67.92	130.07
AX-89965109	67.92	130.28
AX-89951767	67.92	130.90
AX-89971643	67.92	130.91
AX-89933319	67.92	131.03
AX-89946642	67.92	131.03
AX-89945114	67.92	131.03
AX-89941755	67.92	131.03
AX-89952026	67.92	131.03
AX-89958962	67.92	131.17
AX-89959001	67.92	131.79
AX-89953177	67.92	131.79
AX-89951432	67.92	131.79
AX-89958075	67.92	131.79
AX-89934549	67.92	131.79
AX-89917970	67.92	131.79
AX-89937346	67.92	131.83
AX-89954087	67.92	131.88
AX-89925255	67.92	131.88
AX-89946232	67.92	131.88
AX-89948915	67.92	131.98
AX-89966459	67.92	132.02
AX-89918151	67.92	132.02
AX-89947177	67.92	132.02
AX-89933320	67.92	132.10
AX-89924084	67.92	132.18
AX-89938808	67.93	132.30
AX-89927299	67.93	132.42
AX-89916953	67.94	132.51
AX-89958104	67.95	132.51
AX-89918229	67.96	132.51
AX-89974929	67.96	132.51
AX-89947802	67.96	132.85
AX-89957186	67.96	133.05
AX-89974933	67.96	133.05
AX-89923507	67.96	133.05
AX-89965250	67.96	133.06
AX-89926355	67.96	133.60
AX-89961648	67.96	133.60
AX-89935883	67.96	133.60
AX-89920278	67.96	133.60
AX-89922028	67.96	133.60
AX-89961027	67.96	133.99
AX-89932487	67.96	134.21
AX-89953633	67.96	134.54
AX-89975007	67.96	134.68
AX-89917311	67.96	134.69
AX-89969337	67.96	134.69
AX-89962837	67.96	134.93
AX-89930418	67.96	134.95
AX-89968292	67.96	135.16
AX-89946867	67.96	135.29
AX-89919119	67.96	135.66
AX-89969131	67.96	135.69
AX-89949520	67.96	135.72
AX-89962788	67.96	135.75
AX-89950808	67.96	135.84
AX-89921375	67.96	135.93
AX-89960603	67.96	136.03
AX-89969555	67.96	136.12
AX-89942489	67.96	136.46
AX-89969842	67.96	136.56
AX-89958023	67.96	136.56
AX-89932649	67.96	136.56
AX-89942852	67.96	136.56
AX-89919852	67.96	136.56
AX-89945091	67.96	136.56
AX-89932803	67.96	136.56
AX-89927061	67.96	136.56
AX-89922923	67.96	136.56
AX-89920429	67.96	136.75
AX-89975852	67.96	136.75
AX-89948753	67.97	136.88
AX-89946915	67.98	136.88
AX-89961987	67.98	136.88
AX-89931649	67.99	136.88
AX-89965307	68.00	136.88
AX-89967300	68.00	137.11
AX-89954777	68.00	137.30
AX-89962179	68.00	137.30
AX-89946134	68.00	138.46
AX-89954755	68.00	138.62
AX-89949441	68.00	138.63
AX-89961605	68.00	138.63
AX-89939832	68.00	138.63
AX-89918184	68.00	138.63
AX-89964920	68.00	138.63
AX-89930879	68.00	138.63
AX-89956558	68.00	138.63
AX-89920869	68.00	138.63
AX-89920980	68.00	138.63
AX-89962973	68.00	138.64
AX-89946010	68.00	139.14
AX-89926869	68.00	139.37
AX-89975206	68.00	139.60
AX-89935263	68.00	139.74
AX-89941556	68.00	139.74
AX-89948955	68.00	140.26
AX-89966696	68.00	141.13
AX-89923627	68.00	141.44
AX-89923816	68.00	141.44
AX-89967252	68.00	141.44
AX-89971844	68.00	141.44
AX-89945293	68.05	141.44
AX-89944554	68.05	141.44
AX-89941328	68.05	141.44
AX-89959291	68.05	141.44
AX-89969818	68.05	141.44
AX-89975171	68.05	141.44
AX-89975186	68.05	141.44
AX-89928999	68.05	141.44
AX-89953532	68.05	141.44
AX-89943937	68.05	141.44
AX-89950181	68.05	141.44
AX-89961194	68.05	141.46
AX-89927719	68.05	142.44
AX-89975161	68.05	142.60
AX-89949614	68.05	142.77
AX-89945889	68.05	142.94
AX-89935716	68.05	142.94
AX-89927155	68.05	143.23
AX-89973977	68.05	143.23
AX-89928788	68.05	143.24
AX-89973764	68.05	143.24
AX-89965018	68.05	143.45
AX-89968837	68.05	143.45
AX-89920207	68.05	143.45
AX-89948426	68.05	143.45
AX-89964808	68.05	143.45
AX-89919685	68.05	143.45
AX-89917624	68.14	143.45
AX-89928194	68.14	143.45
AX-89936629	68.14	143.45
AX-89935672	68.14	143.45
AX-89944267	68.14	143.45
AX-89948243	68.14	143.45
AX-89927116	68.14	143.73
AX-89945554	68.14	143.74
AX-89955351	68.14	144.15
AX-89934861	68.14	144.43
AX-89922479	68.14	144.60
AX-89924008	68.14	145.48
AX-89952187	68.14	145.48
AX-89938325	68.14	145.48
AX-89928922	68.14	145.57
AX-89937294	68.14	145.57
AX-89950465	68.14	145.57
AX-89917552	68.14	146.04
AX-89958205	68.14	146.60
AX-89934579	68.14	146.60
AX-89923530	68.14	146.60
AX-89940515	68.14	146.60
AX-89948058	68.14	146.69
AX-89950027	68.14	146.79
AX-89964142	68.14	146.79
AX-89929622	68.14	146.80
AX-89923941	68.14	146.80
AX-89936006	68.14	146.80
AX-89938914	68.14	146.86
AX-89969979	68.14	146.91
AX-89974946	68.14	147.00
AX-89935666	68.14	147.00
AX-89965607	68.14	147.15
AX-89969746	68.14	147.31
AX-89959272	68.14	147.42
AX-89953765	68.14	147.43
AX-89931122	68.14	147.79
AX-89950633	68.14	148.16
AX-89925565	68.14	148.31
AX-89967687	68.14	148.31
AX-89948077	68.14	148.55
AX-89954812	68.14	148.55
AX-89966479	68.14	148.56
AX-89943281	68.14	148.56
AX-89958098	68.14	148.56
AX-89929086	68.14	148.93
AX-89947959	68.14	149.29
AX-89928547	68.14	149.29
AX-89925090	68.14	149.30
AX-89976804	68.14	149.30
AX-89952994	68.14	150.36
AX-89959425	68.14	150.37
AX-89931642	68.14	150.37
AX-89976928	68.14	150.37
AX-89976536	68.14	150.83
AX-89931951	68.14	150.91
AX-89930748	68.14	150.98
AX-89933323	68.14	151.21
AX-89972936	68.14	151.48
AX-89951833	68.14	151.96
AX-89975621	68.14	152.53
AX-89935548	68.14	153.09
AX-89959885	68.14	153.09
AX-89955542	68.14	153.09
AX-89960976	68.18	153.09
AX-89953383	68.23	157.20
AX-89923724	68.28	157.20
AX-89969613	68.28	157.20
AX-89967237	68.28	157.20
AX-89946646	68.28	157.20
AX-89966692	68.28	157.28
AX-89958478	68.28	157.36
AX-89960540	68.28	157.36
AX-89966547	68.28	157.80
AX-89925854	68.28	157.81
AX-89959874	68.28	157.96
AX-89925689	68.28	157.96
AX-89924859	68.28	157.96
AX-89924410	68.28	157.96
AX-89947934	68.28	157.96
AX-89975563	68.28	158.03
AX-89968629	68.28	158.11
AX-89944901	68.28	158.11
AX-89936062	68.28	158.11
AX-89925291	68.28	158.11
AX-89922046	68.30	158.24
AX-89928219	68.32	158.89
AX-89924403	68.32	159.55
AX-89960611	68.32	160.20
AX-89926833	68.32	160.20
AX-89960316	68.32	160.20
AX-89944894	68.32	160.46
AX-89929663	68.32	160.46
AX-89926403	68.32	160.46
AX-89918068	68.32	160.46
AX-89925040	68.32	160.46
AX-89958081	68.32	160.46
AX-89929919	68.32	160.76
AX-89942158	68.32	160.76
AX-89958686	68.32	160.76
AX-89974415	68.32	160.77
AX-89954565	68.32	160.77
AX-89938297	68.32	160.77
AX-89956954	68.32	160.98
AX-89964426	68.32	161.70
AX-89933294	68.32	161.70
AX-89967228	68.32	161.70
AX-89926464	68.32	161.72
AX-89963588	68.32	161.78
AX-89975503	68.32	161.85
AX-89954943	68.32	161.85
AX-89929147	68.32	161.85
AX-89945891	68.32	161.86
AX-89945384	68.32	162.18
AX-89952637	68.32	162.19
AX-89968170	68.32	162.19
AX-89940139	68.32	162.19
AX-89968336	68.37	162.46
AX-89926835	68.37	162.46
AX-89933719	68.37	162.46
[truncated: 175 more rows]

## Sheet: Chr02
All SNPs	Male	Female
AX-89972277	0.00	0.00
AX-89931503	0.00	0.00
AX-89962564	0.10	0.00
AX-89939734	0.10	0.00
AX-89964919	0.10	0.00
AX-89953878	0.10	0.26
AX-89964556	0.10	0.26
AX-89974528	0.10	0.26
AX-89959469	0.60	0.26
AX-89932511	0.60	0.26
AX-89948979	0.60	0.26
AX-89955898	0.60	0.26
AX-89976842	0.60	0.26
AX-89931262	0.60	0.26
AX-89958217	1.15	0.26
AX-89953681	1.65	0.26
AX-89947705	2.49	0.26
AX-89962962	2.49	0.97
AX-89946054	2.49	0.97
AX-89935178	2.49	0.97
AX-89924207	2.49	0.97
AX-89923187	2.49	0.97
AX-89961086	2.85	0.97
AX-89956009	2.85	0.97
AX-89948342	2.85	0.97
AX-89974013	2.85	0.97
AX-89950660	2.85	0.97
AX-89945451	2.85	0.97
AX-89926244	2.86	0.97
AX-89944990	4.10	0.97
AX-89969224	4.15	0.97
AX-89976938	4.21	0.97
AX-89972356	4.21	0.97
AX-89961805	4.62	0.97
AX-89960836	5.04	0.98
AX-89970903	5.16	0.99
AX-89955440	5.38	0.99
AX-89970710	5.40	1.00
AX-89947071	9.13	1.01
AX-89932604	11.74	1.02
AX-89970361	14.48	1.02
AX-89954499	19.25	1.03
AX-89947901	21.57	1.04
AX-89938136	22.46	1.05
AX-89950881	22.48	1.05
AX-89953097	22.51	1.06
AX-89967371	24.39	1.07
AX-89946424	24.43	1.07
AX-89947863	24.43	1.08
AX-89939828	24.55	1.09
AX-89975635	24.55	1.10
AX-89967195	24.55	1.10
AX-89928228	24.55	1.10
AX-89930057	24.55	1.10
AX-89917745	24.56	1.10
AX-89933819	24.56	1.10
AX-89975364	24.56	1.10
AX-89972303	24.56	1.10
AX-89918222	24.56	1.10
AX-89950757	24.56	1.10
AX-89968471	24.56	1.10
AX-89969417	24.56	1.10
AX-89972150	24.57	1.10
AX-89972666	35.13	1.15
AX-89927330	36.23	1.15
AX-89926695	36.31	1.42
AX-89974268	36.32	1.70
AX-89962596	36.35	1.72
AX-89957183	36.70	1.72
AX-89976661	36.70	1.72
AX-89957424	36.70	1.72
AX-89963839	36.70	1.72
AX-89933845	36.71	1.72
AX-89967840	36.78	1.72
AX-89940260	37.97	1.76
AX-89975494	39.51	1.79
AX-89921596	39.53	1.81
AX-89950687	40.72	1.83
AX-89932342	40.72	1.85
AX-89972327	42.86	1.87
AX-89971515	42.86	1.87
AX-89924698	42.86	1.98
AX-89971767	42.86	2.08
AX-89948143	42.86	2.09
AX-89961225	42.86	2.10
AX-89959818	42.86	2.11
AX-89964354	42.87	2.12
AX-89956849	42.87	2.12
AX-89953213	42.87	2.13
AX-89972818	42.87	2.14
AX-89961286	45.36	2.15
AX-89919894	45.56	2.15
AX-89951123	45.57	2.15
AX-89942812	45.57	2.15
AX-89920900	45.64	2.15
AX-89944565	45.68	2.18
AX-89927824	45.68	2.22
AX-89920694	45.68	2.22
AX-89972181	45.68	2.22
AX-89956997	45.68	2.22
AX-89956549	45.68	2.22
AX-89967832	45.68	2.22
AX-89954428	45.68	2.22
AX-89947290	45.74	2.37
AX-89963868	45.80	2.52
AX-89976841	45.80	2.67
AX-89951438	45.80	2.82
AX-89953216	45.80	2.97
AX-89963697	45.80	3.05
AX-89974226	45.80	3.05
AX-89969681	45.80	3.05
AX-89942170	45.80	3.05
AX-89972039	45.80	3.05
AX-89916779	45.80	3.05
AX-89937500	45.88	3.05
AX-89948292	46.92	3.05
AX-89917507	46.92	3.10
AX-89924575	46.92	3.15
AX-89932208	46.92	3.15
AX-89927784	46.92	3.15
AX-89949197	46.92	3.15
AX-89917270	47.48	3.15
AX-89937576	47.57	3.15
AX-89952431	47.71	3.15
AX-89924878	47.84	3.15
AX-89968201	47.84	3.15
AX-89940269	48.05	3.15
AX-89972701	48.22	3.15
AX-89968015	48.23	3.16
AX-89963308	48.23	3.30
AX-89940126	48.44	3.45
AX-89939752	48.44	3.59
AX-89964600	48.44	3.61
AX-89940052	48.44	3.61
AX-89950122	48.44	3.61
AX-89921445	48.44	3.71
AX-89917353	48.44	3.81
AX-89969084	48.72	3.82
AX-89975580	48.72	3.98
AX-89972565	48.72	3.98
AX-89938826	48.72	3.98
AX-89960133	50.60	3.99
AX-89949735	51.10	3.99
AX-89928904	51.19	4.00
AX-89922100	51.28	4.12
AX-89957455	51.36	4.22
AX-89950569	51.42	4.24
AX-89934004	52.02	4.24
AX-89956799	52.04	4.33
AX-89929513	52.04	4.43
AX-89941728	52.04	4.43
AX-89970624	52.04	4.65
AX-89964782	52.04	4.65
AX-89917780	52.04	4.65
AX-89962262	52.04	4.66
AX-89920615	52.04	4.80
AX-89952475	52.04	4.80
AX-89972635	52.04	4.80
AX-89970010	52.04	4.80
AX-89961078	52.04	4.80
AX-89965229	52.30	4.80
AX-89941235	52.55	4.80
AX-89950413	52.56	4.80
AX-89916903	52.56	4.80
AX-89969014	53.70	5.29
AX-89927652	53.91	5.29
AX-89946852	54.00	5.43
AX-89958283	54.00	5.70
AX-89935774	54.00	5.70
AX-89949391	54.00	5.70
AX-89926407	54.00	5.70
AX-89949562	54.00	5.70
AX-89928168	54.00	5.70
AX-89947350	54.01	5.70
AX-89918152	54.79	5.89
AX-89958247	54.79	5.89
AX-89976587	54.89	5.89
AX-89922596	54.89	6.15
AX-89935712	54.89	6.32
AX-89955099	54.89	6.32
AX-89949273	54.89	6.32
AX-89947263	54.89	6.32
AX-89934204	54.89	6.32
AX-89921644	54.89	6.39
AX-89923461	54.89	6.39
AX-89968705	54.89	6.39
AX-89932950	54.89	6.39
AX-89928211	54.89	6.39
AX-89924902	54.89	6.39
AX-89952546	54.89	6.80
AX-89921237	54.89	6.80
AX-89954235	54.89	6.80
AX-89941139	54.89	6.80
AX-89961822	54.89	6.80
AX-89956630	54.89	6.80
AX-89936255	54.96	6.80
AX-89970208	55.03	6.80
AX-89973925	55.03	6.80
AX-89975466	55.03	6.80
AX-89945653	55.03	7.32
AX-89940597	55.04	7.33
AX-89955388	55.44	7.33
AX-89972141	55.48	7.53
AX-89972204	55.48	7.53
AX-89921400	55.54	7.53
AX-89952614	55.60	7.53
AX-89942838	55.74	7.53
AX-89971216	55.76	7.53
AX-89951349	55.77	7.53
AX-89968456	55.79	7.53
AX-89953724	55.81	7.53
AX-89956350	55.81	7.53
AX-89955418	55.81	7.53
AX-89955320	55.83	7.53
AX-89971065	55.84	7.53
AX-89923822	55.85	7.53
AX-89969678	55.86	7.53
AX-89930040	55.88	7.53
AX-89919328	55.89	7.53
AX-89936038	55.89	7.53
AX-89968761	55.89	7.53
AX-89970845	55.97	7.64
AX-89963816	55.97	7.74
AX-89956023	55.97	7.76
AX-89938467	55.97	7.78
AX-89949939	55.97	7.78
AX-89967759	55.97	7.78
AX-89976075	55.97	7.78
AX-89950468	55.97	7.78
AX-89963905	56.05	7.79
AX-89935497	56.13	7.80
AX-89920412	56.21	7.81
AX-89925554	56.22	7.82
AX-89927282	56.22	7.86
AX-89918183	56.22	7.90
AX-89945490	56.22	7.90
AX-89957378	56.23	8.31
AX-89946011	56.23	8.82
AX-89945079	56.33	8.83
AX-89939732	56.33	8.83
AX-89944138	56.33	8.83
AX-89945078	56.39	8.83
AX-89967210	56.44	8.99
AX-89958693	56.44	9.16
AX-89970580	56.44	9.16
AX-89944765	56.44	9.16
AX-89937338	56.44	9.16
AX-89928500	56.51	9.16
AX-89955586	56.51	9.16
AX-89951119	56.51	9.16
AX-89971401	56.51	9.16
AX-89926409	56.51	9.16
AX-89961171	56.51	9.57
AX-89927961	56.51	9.57
AX-89958442	56.51	9.57
AX-89963020	56.51	9.57
AX-89976654	56.51	9.57
AX-89953120	56.51	9.57
AX-89975732	56.51	9.57
AX-89966080	56.55	9.57
AX-89949035	56.58	9.57
AX-89962466	56.58	9.57
AX-89962970	56.58	9.57
AX-89958465	56.58	9.57
AX-89956017	56.58	9.72
AX-89974260	56.58	9.88
AX-89957638	56.58	10.04
AX-89948396	56.58	10.20
AX-89926787	56.58	10.37
AX-89975760	56.58	10.44
AX-89935229	56.58	10.52
AX-89967713	56.58	10.52
AX-89925164	56.58	10.52
AX-89932319	56.58	10.52
AX-89930842	56.58	10.52
AX-89939030	56.58	10.56
AX-89917857	56.58	10.62
AX-89958223	56.58	10.62
AX-89919597	56.58	10.98
AX-89961369	56.58	11.04
AX-89933631	56.58	11.04
AX-89955293	56.60	11.11
AX-89920244	56.63	11.17
AX-89917874	56.65	11.24
AX-89971666	56.65	11.30
AX-89939426	56.65	11.37
AX-89971665	56.65	11.37
AX-89972394	56.65	11.37
AX-89970364	56.65	11.37
AX-89919194	56.65	11.37
AX-89934977	56.65	11.37
AX-89937365	56.65	11.37
AX-89965406	56.65	11.37
AX-89945672	56.65	11.72
AX-89920923	56.65	11.72
AX-89971445	56.65	11.80
AX-89928444	56.65	11.80
AX-89957348	56.65	11.80
AX-89950287	56.79	12.38
AX-89933333	56.80	12.38
AX-89968951	56.80	12.38
AX-89949635	56.80	12.38
AX-89974814	56.93	12.56
AX-89955741	56.93	12.66
AX-89924269	56.93	12.66
AX-89943302	56.93	12.66
AX-89950338	56.93	12.66
AX-89953107	56.93	12.66
AX-89949445	56.93	12.66
AX-89918373	56.93	12.66
AX-89930994	56.93	12.66
AX-89963236	56.93	12.73
AX-89972528	56.93	12.80
AX-89964816	56.93	12.87
AX-89939940	56.93	12.93
AX-89930978	56.93	12.93
AX-89942898	56.93	12.94
AX-89926497	56.93	12.96
AX-89945068	56.93	12.97
AX-89934179	56.93	12.99
AX-89938814	56.93	13.00
AX-89919024	56.93	13.01
AX-89943870	56.93	13.04
AX-89975858	56.93	13.32
AX-89937573	56.93	13.33
AX-89959963	56.93	13.67
AX-89966034	56.93	13.67
AX-89947550	56.93	13.67
AX-89920378	56.93	13.88
AX-89931349	57.00	13.89
AX-89965769	57.00	13.89
AX-89940384	57.00	13.90
AX-89958704	57.00	13.91
AX-89950058	57.00	13.92
AX-89974553	57.00	14.03
AX-89937053	57.00	14.14
AX-89955924	57.00	14.25
AX-89967848	57.00	14.25
AX-89929656	57.00	14.25
AX-89933443	57.00	14.25
AX-89951437	57.00	14.25
AX-89921470	57.00	14.25
AX-89931419	57.00	14.25
AX-89925671	57.00	14.25
AX-89930526	57.00	14.25
AX-89939364	57.00	14.25
AX-89926285	57.00	14.25
AX-89965551	57.00	14.25
AX-89951063	57.00	14.25
AX-89960415	57.00	14.25
AX-89946568	57.00	14.25
AX-89962561	57.00	14.25
AX-89959192	57.00	14.25
AX-89942606	57.00	14.25
AX-89924436	57.00	14.25
AX-89926032	57.00	14.25
AX-89936609	57.07	14.29
AX-89937960	57.07	14.49
AX-89937848	57.07	14.73
AX-89932949	57.07	14.76
AX-89948320	57.07	14.77
AX-89925950	57.07	14.80
AX-89947943	57.14	14.82
AX-89955123	57.14	14.85
AX-89953814	57.14	15.13
AX-89942687	57.14	15.35
AX-89958419	57.14	15.42
AX-89928221	57.14	15.42
AX-89973784	57.21	15.59
AX-89947818	57.21	15.75
AX-89927332	57.28	16.54
AX-89946215	57.29	16.54
AX-89919003	57.29	16.54
AX-89944926	57.29	16.54
AX-89968006	57.29	16.61
AX-89929428	57.29	16.68
AX-89956004	57.29	16.68
AX-89958493	57.29	16.68
AX-89975178	57.29	16.68
AX-89938123	57.29	16.68
AX-89945173	57.29	16.68
AX-89961173	57.29	16.68
AX-89931937	57.29	16.68
AX-89975661	57.29	16.68
AX-89967599	57.32	16.68
AX-89920182	57.35	16.68
AX-89975985	57.35	16.68
AX-89929382	57.35	16.68
AX-89942906	57.35	16.74
AX-89932875	57.35	16.79
AX-89972866	57.35	16.79
AX-89943693	57.35	16.79
AX-89919204	57.35	16.79
AX-89918434	57.35	16.81
AX-89965992	57.35	16.91
AX-89954631	57.35	17.31
AX-89922368	57.35	17.31
AX-89953901	57.35	17.31
AX-89936686	57.41	17.31
AX-89963933	57.41	17.31
AX-89957598	57.41	17.31
AX-89971690	57.41	17.31
AX-89929577	57.41	17.31
AX-89919576	57.41	17.50
AX-89935137	57.41	17.69
AX-89964372	57.41	17.69
AX-89940469	57.41	17.69
AX-89956182	57.41	18.42
AX-89958883	57.41	18.42
AX-89952878	57.41	18.42
AX-89973783	57.41	18.42
AX-89967568	57.41	18.42
AX-89941398	57.41	18.42
AX-89951436	57.41	18.42
AX-89962449	57.42	18.42
AX-89951251	57.43	18.42
AX-89923463	57.44	18.44
AX-89956346	57.45	18.45
AX-89957954	57.46	18.47
AX-89963610	57.46	18.48
AX-89946360	57.46	18.48
AX-89961691	57.46	18.48
AX-89926130	57.46	18.48
AX-89956093	57.46	18.48
AX-89925579	57.46	18.48
AX-89932862	57.46	18.48
AX-89942218	57.46	18.51
AX-89956170	57.46	18.53
AX-89951324	57.46	18.55
AX-89937871	57.46	18.57
AX-89956758	57.46	18.57
AX-89957397	57.46	18.66
AX-89945141	57.46	18.66
AX-89940482	57.46	18.66
AX-89971003	57.46	18.66
AX-89942472	57.46	18.66
AX-89964484	57.46	18.69
AX-89957088	57.46	18.73
AX-89975533	57.46	18.76
AX-89931414	57.46	18.76
AX-89958907	57.46	18.76
AX-89959967	57.46	18.76
AX-89955705	57.46	18.87
AX-89947629	57.46	18.87
AX-89962711	57.46	18.96
AX-89961751	57.46	19.06
AX-89958381	57.46	19.06
AX-89954250	57.46	19.71
AX-89950203	57.46	19.71
AX-89923498	57.46	19.71
AX-89939045	57.46	19.71
AX-89956726	57.46	19.71
AX-89954454	57.46	19.71
AX-89930331	57.46	19.71
AX-89937474	57.46	19.78
AX-89973685	57.46	19.85
AX-89935008	57.46	19.85
AX-89966766	57.46	19.85
AX-89940870	57.46	19.85
AX-89921343	57.46	19.85
AX-89921536	57.46	19.85
AX-89933724	57.46	19.85
AX-89962187	57.46	19.85
AX-89922752	57.46	19.85
AX-89957454	57.46	19.85
AX-89940892	57.46	19.85
AX-89962722	57.46	19.85
AX-89952274	57.46	19.85
AX-89957707	57.46	19.85
AX-89944982	57.46	19.85
AX-89976797	57.46	19.85
AX-89929315	57.46	19.89
AX-89967771	57.46	19.93
AX-89976900	57.46	19.93
AX-89962777	57.46	19.93
AX-89934443	57.46	19.93
AX-89918915	57.46	20.14
AX-89938577	57.46	20.14
AX-89949860	57.46	20.15
AX-89939094	57.46	20.16
AX-89957205	57.46	20.18
AX-89926116	57.52	20.21
AX-89965441	57.52	20.22
AX-89940834	57.52	20.23
AX-89961228	57.52	20.39
AX-89975838	57.52	20.39
AX-89933459	57.52	20.39
AX-89916548	57.52	20.39
AX-89941807	57.52	20.39
AX-89942680	57.52	20.39
AX-89970240	57.52	20.39
AX-89936331	57.52	20.39
AX-89965870	57.52	20.39
AX-89935707	57.52	20.39
AX-89920668	57.59	20.60
AX-89934627	57.65	20.80
AX-89947066	57.65	20.80
AX-89935493	57.65	20.80
AX-89957917	57.65	20.80
AX-89926009	57.65	20.80
AX-89932645	57.65	20.91
AX-89964954	57.65	21.02
AX-89931436	57.65	21.02
AX-89918198	57.65	21.02
AX-89927402	57.65	21.02
AX-89967334	57.65	21.07
AX-89926319	57.65	21.12
AX-89946181	57.65	21.12
AX-89922844	57.65	21.12
AX-89961854	57.65	21.31
AX-89952558	57.65	21.43
AX-89942446	57.65	21.43
AX-89940346	57.65	21.43
AX-89942398	57.65	22.05
AX-89956511	57.65	22.05
AX-89969707	57.65	22.05
AX-89936973	57.65	22.05
AX-89944299	57.65	22.05
AX-89924186	57.65	22.05
AX-89946280	57.65	22.05
AX-89925358	57.65	22.05
AX-89923641	57.65	22.09
AX-89928995	57.65	22.12
AX-89953292	57.65	22.12
AX-89939789	57.65	22.32
AX-89942891	57.65	22.63
AX-89937859	57.65	23.06
AX-89968581	57.65	23.13
AX-89962313	57.65	23.19
AX-89959956	57.65	23.24
AX-89966319	57.65	23.29
AX-89974656	57.65	23.34
AX-89922990	57.65	23.39
AX-89950591	57.65	23.39
AX-89960115	57.65	23.39
AX-89957380	57.65	23.39
AX-89965009	57.65	23.39
AX-89931800	57.65	23.39
AX-89935778	57.65	23.92
AX-89940375	57.65	24.06
AX-89935483	57.65	24.06
AX-89966903	57.65	24.06
AX-89925282	57.65	24.11
AX-89945823	57.65	24.19
AX-89924253	57.65	24.26
AX-89918417	57.65	24.33
AX-89939949	57.65	24.33
AX-89969831	57.65	24.42
AX-89925953	57.65	24.62
AX-89939457	57.65	24.83
AX-89968783	57.65	24.85
AX-89923103	57.65	24.85
AX-89942683	57.65	25.35
AX-89974278	57.65	25.37
AX-89959881	57.65	25.66
AX-89965827	57.65	25.94
AX-89950215	57.65	26.64
AX-89927312	57.65	26.64
AX-89927050	57.65	26.64
AX-89932646	57.65	26.80
AX-89969782	57.65	26.83
AX-89924915	57.65	26.84
AX-89944640	57.65	26.84
AX-89924424	57.65	27.04
AX-89974532	57.65	27.27
AX-89969344	57.67	27.27
AX-89974952	57.68	27.27
AX-89943666	57.70	27.27
AX-89938124	57.70	27.27
AX-89962828	57.70	27.27
AX-89958215	57.70	27.27
AX-89919536	57.70	27.35
AX-89966434	57.70	27.35
AX-89973818	57.70	27.35
AX-89922086	57.70	27.47
AX-89952762	57.70	27.48
AX-89944246	57.70	27.48
AX-89928275	57.70	27.71
AX-89963747	57.70	28.55
AX-89949420	57.70	28.80
AX-89964392	57.70	28.80
AX-89964638	57.70	28.80
AX-89945475	57.70	28.80
AX-89944290	57.70	28.80
AX-89976566	57.70	28.84
AX-89918104	57.70	29.12
AX-89918385	57.70	29.55
AX-89953511	57.79	29.62
AX-89952160	57.79	29.62
AX-89958024	57.79	29.62
AX-89928738	57.79	29.62
AX-89925896	57.79	29.62
AX-89957869	57.79	29.62
AX-89965112	57.79	29.80
AX-89958399	57.79	29.80
AX-89969057	57.79	29.80
AX-89961570	57.79	29.80
AX-89974347	57.81	29.80
AX-89930584	57.82	29.80
AX-89963419	57.83	29.80
AX-89923506	57.83	29.80
AX-89929422	57.84	30.55
AX-89947447	57.84	30.55
AX-89933677	57.84	30.55
AX-89950212	57.84	30.62
AX-89948829	57.84	30.62
AX-89942343	57.84	30.71
AX-89968500	57.84	30.79
AX-89940537	57.84	31.25
AX-89920703	57.84	31.25
AX-89934365	57.84	31.25
AX-89934367	57.84	31.25
AX-89973692	57.84	31.25
AX-89953677	57.84	31.51
AX-89919983	57.84	31.51
AX-89918513	57.84	31.51
AX-89939585	57.84	31.83
AX-89972511	57.84	31.83
AX-89947423	57.84	31.83
AX-89957795	57.84	31.83
AX-89974221	57.84	31.86
AX-89973825	57.86	31.89
AX-89974343	57.89	31.92
AX-89959330	57.89	32.04
AX-89945762	57.89	32.17
AX-89975162	57.89	32.17
AX-89966476	57.89	32.17
AX-89966356	57.89	32.17
AX-89961260	57.89	32.88
AX-89935188	57.89	32.89
AX-89969390	57.89	33.35
AX-89951086	57.89	33.35
AX-89928544	57.89	33.57
AX-89956988	57.89	33.62
AX-89936829	57.89	33.63
AX-89929693	57.89	33.63
AX-89951925	57.89	33.63
AX-89951500	57.89	33.63
AX-89967765	57.89	33.63
AX-89940979	57.89	33.65
AX-89954112	57.89	33.65
AX-89937104	57.89	33.78
AX-89958832	57.89	33.92
AX-89970567	57.89	33.92
AX-89962065	57.89	33.92
AX-89958868	57.89	34.05
AX-89975304	57.89	34.18
AX-89942662	57.89	34.19
AX-89954528	57.89	34.19
AX-89928770	57.89	34.28
AX-89952303	57.89	34.28
AX-89925252	57.89	34.97
AX-89933307	57.89	35.22
AX-89950802	57.89	35.22
AX-89927153	57.89	35.22
AX-89920156	57.89	35.22
AX-89966065	57.89	35.37
AX-89923356	57.89	35.41
AX-89958445	57.89	35.44
AX-89959240	57.89	35.44
AX-89918882	57.89	35.44
AX-89943630	57.98	35.44
AX-89969753	57.98	35.44
AX-89930564	57.98	35.71
AX-89922974	57.98	36.09
AX-89952892	57.98	36.09
AX-89944294	57.98	36.09
AX-89951328	57.98	36.09
AX-89967257	57.98	36.09
AX-89976222	57.98	36.09
AX-89950352	57.98	36.50
AX-89956059	57.98	36.50
AX-89972699	57.98	36.50
AX-89921843	58.02	36.50
AX-89929588	58.02	36.60
AX-89937913	58.02	36.69
AX-89935385	58.02	36.88
AX-89917865	58.02	36.88
AX-89948521	58.03	36.97
AX-89929289	58.03	37.06
AX-89927392	58.04	37.40
AX-89962323	58.04	37.87
AX-89969345	58.04	37.87
AX-89966284	58.05	37.87
AX-89944087	58.05	37.93
AX-89951651	58.05	37.93
AX-89960370	58.06	38.02
AX-89977043	58.06	38.12
AX-89967188	58.06	38.26
AX-89953992	58.06	38.43
AX-89931223	58.06	38.71
AX-89973976	58.06	38.71
AX-89930860	58.06	38.71
AX-89931825	58.06	38.71
AX-89948186	58.06	38.71
AX-89968197	58.06	38.71
AX-89976041	58.06	38.88
AX-89942594	58.06	38.90
AX-89967448	58.06	38.93
AX-89917050	58.06	38.93
AX-89947637	58.06	38.93
AX-89929292	58.06	38.93
AX-89956525	58.06	39.01
AX-89929342	58.28	39.01
AX-89919028	58.28	39.01
AX-89919178	58.28	39.01
AX-89921974	58.28	39.31
AX-89957931	58.29	39.31
AX-89921805	58.30	39.31
AX-89956555	58.31	39.31
AX-89930369	58.32	40.04
AX-89953907	58.32	40.04
AX-89920549	58.32	41.48
AX-89939656	58.32	41.48
AX-89922968	58.32	41.48
AX-89945929	58.32	41.48
AX-89959657	58.32	41.48
AX-89923617	58.32	41.48
AX-89937552	58.32	41.48
AX-89938957	58.32	41.48
AX-89941380	58.32	41.48
AX-89921042	58.32	41.66
AX-89965746	58.32	41.93
AX-89924590	58.32	41.93
AX-89940135	58.32	41.93
AX-89970886	58.32	41.93
AX-89969983	58.33	41.93
AX-89940199	58.39	41.99
AX-89976331	58.39	41.99
AX-89948173	58.44	41.99
AX-89939031	58.50	42.08
AX-89940949	58.56	42.18
AX-89961764	58.56	42.71
AX-89942482	58.56	42.71
AX-89935433	58.56	42.71
AX-89959410	58.57	42.71
AX-89964574	58.58	42.71
AX-89954122	58.59	42.71
AX-89954944	58.60	42.71
AX-89976627	58.60	43.30
AX-89976190	58.60	43.55
AX-89957710	58.61	43.55
AX-89940441	58.62	43.55
AX-89936193	58.62	43.55
AX-89945461	58.63	43.55
AX-89958711	58.63	43.55
AX-89950520	58.64	43.55
AX-89931293	58.65	43.55
AX-89925233	58.65	43.65
AX-89932157	58.65	43.65
AX-89929133	58.65	45.16
AX-89918034	58.65	45.16
AX-89925606	58.65	45.16
AX-89937790	58.65	45.16
AX-89964398	58.65	45.16
AX-89960935	58.65	45.59
AX-89973243	58.65	45.85
AX-89936531	58.65	45.85
AX-89976425	58.65	46.86
AX-89944417	58.66	47.08
AX-89940781	58.68	47.27
AX-89931845	58.69	47.56
AX-89945858	58.69	47.89
AX-89959568	58.69	47.90
AX-89954908	58.69	48.22
AX-89933424	58.69	48.55
AX-89969254	58.69	48.84
AX-89945975	58.69	48.96
AX-89959615	58.69	48.98
AX-89936301	58.69	48.98
AX-89918145	58.69	48.98
AX-89927466	58.69	48.98
AX-89938987	58.69	49.16
AX-89925038	58.69	49.17
AX-89963978	58.69	49.17
AX-89927563	58.69	49.17
AX-89936516	58.69	49.17
AX-89940211	58.69	49.17
AX-89945531	58.70	49.83
AX-89933730	58.72	49.83
AX-89926462	58.73	50.17
AX-89934395	58.73	50.17
AX-89955660	58.73	50.17
AX-89974991	58.73	50.17
AX-89917537	58.73	50.29
AX-89939523	58.73	50.56
AX-89952632	58.74	50.56
AX-89940162	58.75	50.57
AX-89934239	58.77	50.65
AX-89941482	58.78	50.70
AX-89959221	58.78	50.83
AX-89922207	58.78	50.95
AX-89947600	58.78	50.95
AX-89941812	58.82	50.95
AX-89974072	58.82	50.95
AX-89944981	58.82	50.95
AX-89952299	58.82	50.96
AX-89941107	58.82	51.02
AX-89920606	58.82	51.21
AX-89955377	58.82	51.37
AX-89940197	58.82	51.52
AX-89944605	58.82	51.78
AX-89924490	58.82	51.78
AX-89920012	58.82	51.97
AX-89953380	58.82	52.17
AX-89941951	58.82	52.17
AX-89925737	58.82	52.43
AX-89932072	58.82	52.44
AX-89950360	58.82	52.65
AX-89959766	58.86	52.65
AX-89918827	58.86	52.65
AX-89961562	58.86	52.65
AX-89936544	58.86	52.96
AX-89940206	58.86	52.96
AX-89961829	58.86	52.96
AX-89962597	58.86	52.96
AX-89934573	58.86	52.96
AX-89917723	58.86	52.96
AX-89973725	58.86	52.96
AX-89956599	58.86	53.38
AX-89922309	58.86	55.68
AX-89925859	58.86	55.68
AX-89930628	58.86	55.69
AX-89957317	58.86	55.69
AX-89949646	58.86	55.69
AX-89969069	58.86	55.94
AX-89971066	58.89	55.94
AX-89942377	58.91	55.94
AX-89927859	58.95	55.94
AX-89963707	58.95	55.94
AX-89976816	58.95	55.94
AX-89964970	58.95	55.94
AX-89958282	58.95	56.23
AX-89963188	58.95	56.32
AX-89916814	58.95	56.62
AX-89944865	58.95	56.62
AX-89929138	58.95	56.62
AX-89941040	58.95	56.62
AX-89967864	58.95	56.62
AX-89969342	58.95	56.62
AX-89945184	58.95	56.62
AX-89932665	59.08	56.63
AX-89932651	59.08	57.10
AX-89929984	59.08	57.10
AX-89932834	59.08	57.10
AX-89924072	59.08	57.10
AX-89927706	59.08	57.10
AX-89967261	59.08	57.10
AX-89941725	59.08	57.10
AX-89928969	59.11	57.10
AX-89947130	59.15	57.10
AX-89942480	59.17	57.10
AX-89929526	59.19	57.10
AX-89932137	59.21	57.10
AX-89942534	59.21	57.10
AX-89958495	59.21	57.10
AX-89975855	59.21	57.72
AX-89942539	59.21	57.72
AX-89958154	59.21	57.72
AX-89940732	59.21	57.82
AX-89948466	59.21	57.82
AX-89973962	59.21	57.82
AX-89937786	59.21	57.82
AX-89935079	59.21	57.82
AX-89934988	59.21	57.82
AX-89940703	59.21	57.82
AX-89936210	59.23	57.83
AX-89946998	59.24	57.84
AX-89962210	59.26	57.86
AX-89941283	59.26	57.87
AX-89931401	59.26	57.88
AX-89946150	59.26	57.88
AX-89920580	59.26	57.88
AX-89925214	59.26	57.88
AX-89973798	59.26	57.88
AX-89965349	59.26	58.52
AX-89972048	59.26	58.53
AX-89940767	59.26	58.53
AX-89946089	59.26	59.33
AX-89944891	59.26	59.34
AX-89943255	59.26	59.34
AX-89956893	59.26	59.82
AX-89963914	59.27	60.23
AX-89944009	59.28	60.31
AX-89973627	59.29	60.39
AX-89918921	59.30	60.39
AX-89971698	59.31	60.39
AX-89956251	59.33	60.39
AX-89925501	59.34	60.39
AX-89957759	59.34	60.44
AX-89931417	59.34	60.48
AX-89966398	59.34	60.53
AX-89961825	59.34	60.53
AX-89939220	59.34	60.53
AX-89952164	59.34	60.53
AX-89949720	59.34	60.53
AX-89927856	59.34	60.53
AX-89973715	59.34	60.53
AX-89938867	59.34	60.53
AX-89938943	59.34	60.53
AX-89923519	59.34	60.67
AX-89970760	59.34	60.67
AX-89930080	59.34	60.67
AX-89917373	59.34	60.67
AX-89972089	59.34	60.74
AX-89973740	59.34	60.74
AX-89940209	59.34	60.94
AX-89939623	59.34	61.11
AX-89961169	59.34	61.17
AX-89966741	59.34	61.18
AX-89923538	59.34	61.46
AX-89960220	59.34	61.48
AX-89927237	59.34	61.49
AX-89929226	59.34	61.62
AX-89968652	59.34	62.87
AX-89950256	59.34	62.87
AX-89952692	59.34	62.87
AX-89967777	59.34	62.87
AX-89926338	59.34	62.87
AX-89938283	59.34	62.87
AX-89933952	59.34	62.87
AX-89959103	59.34	62.87
AX-89966152	59.34	62.87
AX-89941897	59.34	62.87
AX-89947171	59.34	63.06
AX-89919504	59.34	63.06
AX-89926010	59.34	63.21
AX-89933934	59.34	64.30
AX-89966354	59.34	64.30
AX-89952556	59.34	64.30
AX-89927351	59.34	64.30
AX-89951001	59.34	64.30
AX-89938314	59.34	64.30
AX-89926717	59.34	64.30
AX-89944504	59.34	64.56
AX-89920234	59.34	64.82
AX-89953505	59.34	64.99
AX-89949354	59.34	64.99
AX-89928310	59.34	64.99
AX-89973455	59.34	65.12
AX-89930391	59.34	65.24
AX-89961686	59.34	65.25
AX-89925569	59.34	65.25
AX-89945747	59.34	65.25
AX-89924917	59.34	65.25
AX-89928701	59.34	65.41
AX-89960198	59.34	65.58
AX-89937677	59.35	65.58
AX-89972040	59.36	65.58
AX-89962017	59.37	65.58
AX-89959032	59.39	65.58
AX-89918814	59.39	65.58
AX-89921268	59.39	65.58
AX-89921636	59.39	66.73
AX-89947394	59.39	67.22
AX-89968010	59.40	67.30
AX-89943908	59.40	68.16
AX-89918437	59.41	68.66
AX-89970802	59.41	68.76
AX-89973497	59.42	68.76
AX-89948977	59.42	68.76
AX-89957660	59.42	68.76
AX-89972145	59.43	68.76
AX-89974494	59.43	69.49
AX-89974612	59.43	69.72
AX-89942122	59.43	70.41
AX-89944601	59.43	70.42
AX-89949031	59.43	70.42
AX-89952267	59.43	70.42
AX-89972151	59.43	70.47
AX-89928061	59.43	70.47
AX-89921404	59.43	70.57
AX-89971193	59.43	70.57
AX-89949560	59.43	70.57
AX-89935998	59.43	70.57
AX-89951598	59.43	70.64
AX-89945971	59.43	70.64
AX-89925682	59.43	70.64
AX-89942864	59.43	70.64
AX-89943169	59.43	70.64
AX-89931549	59.43	70.73
AX-89927136	59.43	70.83
AX-89971854	59.43	70.83
AX-89965452	59.43	70.83
AX-89938562	59.43	70.83
AX-89929845	59.43	70.83
AX-89944427	59.43	71.00
AX-89944944	59.43	71.17
AX-89968616	59.43	71.17
AX-89960325	59.43	71.17
AX-89952758	59.43	71.17
AX-89969054	59.43	71.65
AX-89968162	59.43	71.76
AX-89969426	59.43	72.15
AX-89960353	59.43	72.38
AX-89935975	59.43	72.39
AX-89951661	59.43	72.41
AX-89968426	59.43	72.42
AX-89948196	59.43	72.44
AX-89973888	59.43	72.77
AX-89953913	59.43	72.77
AX-89964281	59.43	72.77
AX-89953963	59.43	72.77
AX-89958744	59.43	72.77
AX-89933431	59.43	72.77
AX-89973227	59.43	72.99
AX-89937082	59.43	72.99
AX-89936233	59.43	73.00
AX-89945864	59.43	73.41
AX-89922805	59.43	73.41
AX-89942361	59.43	73.41
AX-89917633	59.45	73.41
AX-89955617	59.47	73.53
AX-89966467	59.47	73.75
AX-89954986	59.47	73.76
AX-89944304	59.47	73.77
AX-89919395	59.48	73.78
AX-89952564	59.48	73.78
AX-89967515	59.49	73.78
AX-89946479	59.49	73.78
AX-89974864	59.50	73.78
AX-89936198	59.51	73.78
AX-89943476	59.51	73.81
AX-89945894	59.51	73.84
AX-89975345	59.51	73.84
AX-89973228	59.51	74.51
AX-89947816	59.51	74.75
AX-89958923	59.51	74.75
AX-89928240	59.51	74.75
AX-89919441	59.51	74.81
AX-89928903	59.51	74.81
AX-89930622	59.51	74.81
AX-89965024	59.51	74.81
AX-89924343	59.51	74.81
AX-89949675	59.51	74.81
AX-89919487	59.51	75.20
AX-89930655	59.51	75.20
AX-89950706	59.51	75.20
AX-89951170	59.51	75.20
AX-89973663	59.51	75.20
AX-89959879	59.51	75.20
AX-89955010	59.51	75.20
AX-89942560	59.51	75.20
AX-89932766	59.51	76.40
AX-89969998	59.51	77.18
AX-89930132	59.51	77.22
AX-89932194	59.51	77.22
AX-89966867	59.51	77.22
AX-89963555	59.51	77.22
AX-89952713	59.51	77.22
AX-89919382	59.51	77.32
AX-89938960	59.74	77.34
AX-89976398	59.74	77.34
AX-89975301	59.74	77.34
AX-89968996	59.74	77.34
AX-89957575	59.74	77.34
AX-89954786	59.74	77.34
AX-89916457	59.74	77.34
AX-89931718	59.74	77.40
AX-89919739	59.74	77.40
AX-89957875	59.74	77.47
AX-89947613	59.88	77.47
AX-89954482	59.88	77.47
AX-89949440	59.88	77.47
AX-89931255	59.88	77.47
AX-89920316	59.88	77.47
AX-89932789	59.88	77.47
AX-89927201	59.88	77.47
AX-89945985	59.98	78.25
AX-89944518	59.98	78.25
AX-89950383	59.98	78.43
AX-89972238	59.98	78.43
AX-89952206	59.98	78.43
AX-89929017	59.98	78.54
AX-89958914	59.98	78.54
AX-89924772	59.98	78.62
AX-89937695	59.98	78.71
AX-89937537	59.98	78.71
AX-89976345	59.98	78.71
AX-89931027	59.98	78.73
AX-89932418	59.98	78.76
AX-89939871	59.98	78.81
AX-89921907	59.98	78.81
AX-89934667	59.98	78.81
AX-89947219	59.98	78.88
AX-89943947	59.98	78.93
AX-89968451	59.98	78.99
AX-89934768	59.98	78.99
AX-89967357	59.98	78.99
AX-89976703	59.98	78.99
AX-89968879	59.98	78.99
AX-89952439	59.98	78.99
AX-89960608	59.98	78.99
AX-89972939	59.98	78.99
AX-89953672	59.98	78.99
AX-89965794	59.98	78.99
AX-89958935	59.98	78.99
AX-89929615	59.98	78.99
AX-89938058	59.98	78.99
AX-89923756	59.98	78.99
AX-89967612	59.98	78.99
AX-89943466	59.98	79.05
AX-89929341	59.98	79.12
AX-89968490	59.98	79.12
AX-89974870	59.98	79.12
AX-89958720	59.98	79.12
AX-89953430	59.98	79.12
AX-89974746	59.98	79.12
AX-89950756	59.98	79.12
AX-89929527	59.98	79.36
AX-89968693	59.98	79.60
AX-89953559	59.98	79.60
AX-89958256	59.98	79.60
AX-89926903	59.98	79.60
AX-89927209	59.98	79.89
AX-89946231	59.98	79.89
AX-89940347	59.98	79.89
AX-89949181	59.98	79.89
AX-89928400	59.98	79.89
AX-89943328	59.98	79.89
AX-89957100	59.98	80.28
AX-89961848	59.98	80.30
AX-89921869	59.98	80.90
AX-89937935	59.98	81.11
AX-89976459	59.98	81.11
AX-89938807	59.98	81.11
AX-89966025	59.98	81.11
AX-89943635	59.98	81.11
AX-89953533	59.98	81.11
AX-89972402	59.98	81.11
AX-89953581	59.98	81.11
AX-89961539	59.98	81.11
AX-89970320	59.98	81.27
AX-89926143	59.98	81.27
AX-89953057	59.98	81.58
AX-89953982	59.98	81.88
AX-89952766	59.98	82.04
AX-89961979	59.98	82.05
AX-89957511	59.98	82.05
AX-89972438	59.98	82.05
AX-89964684	59.98	82.05
AX-89958358	59.98	82.06
AX-89917671	59.98	82.12
AX-89938242	59.98	84.16
AX-89939603	59.98	84.16
AX-89933199	59.98	84.16
AX-89954447	59.98	84.17
AX-89955778	59.98	84.17
AX-89938413	59.98	85.49
AX-89917348	59.98	85.49
AX-89955615	59.98	85.67
AX-89921749	59.98	85.67
AX-89951022	59.98	85.91
AX-89974161	59.98	86.00
AX-89948181	59.98	86.00
AX-89926669	59.98	86.19
AX-89936996	59.98	86.20
AX-89926529	59.98	86.78
AX-89954086	59.98	86.78
AX-89950819	59.98	86.78
AX-89977048	59.98	86.78
AX-89940739	59.98	86.78
AX-89957287	59.98	86.78
AX-89927509	59.98	86.78
AX-89930915	60.05	86.78
AX-89924879	60.13	86.83
AX-89955578	60.21	86.88
AX-89928395	60.28	86.91
AX-89945028	60.36	87.04
AX-89964785	60.36	87.04
AX-89972344	60.36	87.05
AX-89956725	60.36	87.06
AX-89935518	60.36	87.09
AX-89939745	60.36	87.12
AX-89946982	60.36	87.15
AX-89966817	60.36	87.19
AX-89932636	60.36	87.19
AX-89965960	60.36	87.19
AX-89935097	60.36	87.19
AX-89931617	60.36	87.19
AX-89956920	60.36	87.19
AX-89923291	60.36	87.19
AX-89963302	60.36	87.19
AX-89935817	60.36	87.19
AX-89925074	60.36	87.19
AX-89953617	60.36	87.19
AX-89976372	60.36	87.19
AX-89922477	60.36	87.19
AX-89969331	60.36	87.19
AX-89954180	60.36	87.69
AX-89949563	60.36	87.69
AX-89940204	60.36	87.69
AX-89941751	60.36	87.69
AX-89967836	60.36	87.69
AX-89975805	60.36	87.86
AX-89959182	60.36	87.97
AX-89923672	60.36	87.97
AX-89941679	60.36	87.97
AX-89928644	60.36	88.03
AX-89967863	60.36	89.41
AX-89958810	60.36	89.43
AX-89956111	60.36	89.43
AX-89973159	60.36	89.43
AX-89939894	60.36	89.43
AX-89973963	60.36	89.43
AX-89930845	60.36	89.43
AX-89940057	60.36	89.66
AX-89950152	60.36	89.66
AX-89970472	60.36	89.66
AX-89944843	60.36	90.01
AX-89960687	60.36	90.15
AX-89938756	60.36	90.15
AX-89960462	60.36	90.15
AX-89924006	60.41	90.15
AX-89970088	60.46	90.37
AX-89953893	60.51	90.60
AX-89945099	60.56	90.99
AX-89926268	60.61	90.99
AX-89923391	60.66	90.99
AX-89929134	60.70	90.99
AX-89966550	60.70	90.99
AX-89930906	60.70	91.15
AX-89926217	60.70	91.32
AX-89921205	60.70	91.32
AX-89952272	60.70	91.32
AX-89965954	60.70	91.32
AX-89931493	60.70	91.32
AX-89934409	60.70	91.32
AX-89923996	60.70	91.32
AX-89934471	60.70	91.32
AX-89950335	60.70	91.32
AX-89950616	60.70	91.32
AX-89924995	60.70	91.32
AX-89962346	60.70	91.32
AX-89968934	60.70	91.32
AX-89967029	60.70	91.32
AX-89926781	60.70	91.55
AX-89930836	60.70	91.55
AX-89964883	60.70	91.55
AX-89974471	60.70	91.55
AX-89920631	60.70	91.55
AX-89917933	60.70	91.55
AX-89942451	60.70	91.55
AX-89950649	60.70	91.55
AX-89958350	60.70	91.55
AX-89956720	60.70	91.55
AX-89924501	60.70	91.55
AX-89946284	60.70	91.55
AX-89926796	60.70	91.73
AX-89959039	60.70	91.73
AX-89921070	60.70	91.73
AX-89970788	60.70	91.77
AX-89937578	60.70	91.81
AX-89942324	60.70	91.87
AX-89952533	60.70	91.92
AX-89961682	60.70	91.98
AX-89959086	60.70	91.98
AX-89924145	60.70	91.98
AX-89930726	60.70	92.31
AX-89960779	60.70	92.37
AX-89966884	60.70	92.43
AX-89948972	60.70	92.48
AX-89973309	60.70	92.54
AX-89956901	60.70	92.60
AX-89959976	60.70	92.60
AX-89968764	60.70	92.66
AX-89957683	60.70	92.72
AX-89929632	60.70	92.72
AX-89965355	60.70	92.72
AX-89931966	60.70	92.72
AX-89923179	60.70	92.72
AX-89948669	60.70	92.72
AX-89968813	60.70	92.72
AX-89973494	60.70	92.72
AX-89973610	60.70	92.73
AX-89925843	60.70	92.76
AX-89927277	60.70	93.47
AX-89959513	60.70	93.47
AX-89954331	60.70	93.76
AX-89962879	60.70	93.76
AX-89943233	60.70	93.93
AX-89946773	60.70	93.93
AX-89940315	60.70	93.96
AX-89973453	60.70	93.99
AX-89929172	60.70	93.99
AX-89958852	60.70	93.99
AX-89948222	60.70	94.01
AX-89934265	60.70	94.02
AX-89947878	60.70	94.04
AX-89955155	60.70	94.05
AX-89959754	60.70	94.05
AX-89921690	60.70	94.05
AX-89967937	60.70	94.05
AX-89951255	60.70	94.05
AX-89940173	60.70	94.05
AX-89917817	60.70	94.19
AX-89963870	60.70	94.19
AX-89918327	60.70	94.46
AX-89956835	60.70	94.46
AX-89975443	60.70	94.46
AX-89944031	60.70	94.46
AX-89932351	60.70	94.46
AX-89942128	60.70	94.46
AX-89922593	60.70	94.46
AX-89950803	60.70	94.46
AX-89966886	60.70	94.46
AX-89928503	60.70	94.46
AX-89927047	60.70	94.55
AX-89918700	60.70	94.55
AX-89958680	60.70	94.55
AX-89943949	60.70	95.12
AX-89949457	60.70	95.12
AX-89961462	60.70	95.12
AX-89974771	60.70	95.12
AX-89955366	60.70	95.12
AX-89938000	60.70	95.12
AX-89961596	60.70	95.12
AX-89931648	60.70	95.12
AX-89929336	60.70	95.12
AX-89936610	60.70	95.12
AX-89940490	60.70	95.17
AX-89973111	60.70	95.21
AX-89941258	60.70	95.26
AX-89945355	60.70	95.26
AX-89921639	60.70	95.41
AX-89925541	60.70	95.55
AX-89966601	60.70	95.69
AX-89975694	60.70	95.69
AX-89933265	60.70	95.69
AX-89937748	60.70	95.69
AX-89969281	60.70	95.69
AX-89924322	60.70	95.69
AX-89917752	60.70	95.69
AX-89952227	60.70	95.69
AX-89938015	60.70	95.69
AX-89956629	60.70	95.69
AX-89926372	60.70	95.69
AX-89969898	60.70	95.69
AX-89976996	60.70	95.69
AX-89963653	60.70	95.70
AX-89961761	60.70	95.91
AX-89974249	60.70	95.91
AX-89930573	60.70	95.91
AX-89919447	60.70	95.91
AX-89950552	60.70	96.25
AX-89941058	60.70	96.25
AX-89937230	60.70	96.25
AX-89965194	60.70	96.25
AX-89926990	60.70	96.25
AX-89939110	60.70	96.25
AX-89976288	60.70	96.25
AX-89917813	60.70	96.25
AX-89941940	60.70	96.25
AX-89952962	60.70	96.25
AX-89953080	60.70	96.25
AX-89927794	60.70	96.25
AX-89952893	60.70	96.25
AX-89951994	60.70	96.25
AX-89963599	60.70	96.25
AX-89969852	60.70	96.25
AX-89969209	60.70	96.25
AX-89935259	60.70	96.25
AX-89962877	60.70	96.25
AX-89918771	60.70	96.25
AX-89932751	60.70	96.25
AX-89927373	60.70	96.25
AX-89948919	60.70	96.25
AX-89921606	60.70	96.25
AX-89931309	60.70	96.25
AX-89948860	60.70	96.25
AX-89967540	60.70	96.25
AX-89950031	60.70	96.25
AX-89964370	60.70	96.25
AX-89927785	60.70	96.25
AX-89929239	60.70	96.25
AX-89922360	60.70	96.25
AX-89960166	60.70	96.25
AX-89943497	60.70	96.25
AX-89933028	60.70	96.25
AX-89964116	60.70	96.25
AX-89941918	60.70	96.25
AX-89927844	60.70	96.25
AX-89954650	60.70	96.25
AX-89976625	60.70	96.25
AX-89976818	60.70	96.25
AX-89962221	60.70	96.25
AX-89958010	60.70	96.25
AX-89972350	60.70	96.25
AX-89967083	60.70	96.25
AX-89946040	60.70	96.25
AX-89922269	60.70	96.25
AX-89933103	60.70	96.25
AX-89955716	60.70	96.25
AX-89917120	60.70	96.25
AX-89926098	60.70	96.25
AX-89923797	60.72	96.77
AX-89918659	60.74	96.77
AX-89970157	60.76	96.77
AX-89925836	60.78	96.77
AX-89923423	60.79	96.77
AX-89958660	60.81	96.77
AX-89968848	60.83	96.77
AX-89955264	60.85	96.77
AX-89946136	60.87	96.77
AX-89918735	60.88	96.77
AX-89944445	60.90	96.77
AX-89977041	60.92	96.77
AX-89917559	60.94	96.77
AX-89948615	60.96	96.95
AX-89938761	60.98	96.95
AX-89962245	61.00	96.95
AX-89926720	61.01	96.95
AX-89920478	61.03	97.71
AX-89956030	61.05	97.74
AX-89949258	61.05	97.74
AX-89949673	61.05	97.74
AX-89961032	61.05	97.74
AX-89940989	61.05	97.74
AX-89930666	61.05	97.81
AX-89968365	61.05	97.87
AX-89934828	61.05	97.93
AX-89965374	61.05	97.99
AX-89929827	61.05	98.17
AX-89946027	61.05	98.17
AX-89916514	61.05	98.17
AX-89943972	61.05	98.17
AX-89968127	61.05	98.17
AX-89961165	61.05	98.17
AX-89974913	61.05	98.17
AX-89918701	61.05	98.17
AX-89975564	61.05	98.36
AX-89937809	61.05	98.55
AX-89948133	61.05	98.55
AX-89927988	61.05	99.04
AX-89959823	61.05	99.04
AX-89960237	61.05	99.04
AX-89936140	61.05	99.08
AX-89963678	61.05	99.35
AX-89952308	61.05	99.36
AX-89938723	61.05	99.36
AX-89918980	61.05	99.36
AX-89949449	61.05	99.36
AX-89964109	61.05	99.36
AX-89925776	61.05	99.36
AX-89955766	61.05	99.36
AX-89935204	61.05	99.37
AX-89951050	61.05	99.39
AX-89944045	61.05	99.40
AX-89942182	61.05	99.41
AX-89945040	61.05	99.41
AX-89966389	61.05	99.41
AX-89930536	61.06	99.42
AX-89934145	61.07	99.85
AX-89938804	61.09	99.85
AX-89941052	61.10	99.98
AX-89932711	61.11	99.98
AX-89967215	61.12	99.98
AX-89948162	61.13	99.98
AX-89944232	61.14	100.18
AX-89942460	61.16	100.18
AX-89928170	61.17	100.18
AX-89948909	61.18	100.18
AX-89975325	61.19	100.18
AX-89926933	61.20	100.70
AX-89948266	61.21	100.70
AX-89942201	61.23	100.70
AX-89918541	61.24	100.70
AX-89928375	61.25	100.70
AX-89971107	61.26	100.70
AX-89974414	61.27	100.70
AX-89941852	61.29	100.70
AX-89921547	61.30	100.91
AX-89929554	61.31	101.11
AX-89938821	61.32	101.15
AX-89955959	61.33	101.16
AX-89943984	61.34	101.16
AX-89927259	61.36	101.16
AX-89976423	61.37	101.28
AX-89962779	61.38	101.85
AX-89936421	61.39	102.40
AX-89922071	61.39	102.40
AX-89967763	61.39	102.40
AX-89947065	61.39	102.40
AX-89958474	61.39	102.40
AX-89976732	61.39	102.40
AX-89943486	61.39	103.92
AX-89966164	61.39	103.92
AX-89933702	61.39	103.92
AX-89936039	61.39	103.92
AX-89921516	61.39	103.92
AX-89959185	61.39	103.92
AX-89973488	61.39	103.92
AX-89930720	61.39	104.16
AX-89921234	61.39	104.16
AX-89969386	61.39	104.16
AX-89921056	61.39	104.16
AX-89964695	61.39	104.16
AX-89941035	61.39	104.30
AX-89967317	61.39	104.63
AX-89936892	61.39	104.63
AX-89940089	61.39	104.63
AX-89974823	61.39	104.76
AX-89948741	61.39	104.76
AX-89917499	61.39	104.76
AX-89963962	61.39	104.76
AX-89945341	61.39	104.76
AX-89928981	61.39	105.11
AX-89949252	61.39	105.11
AX-89960622	61.39	105.26
AX-89939275	61.39	105.26
AX-89934219	61.39	105.60
AX-89934279	61.39	105.60
AX-89975382	61.39	105.72
AX-89936554	61.39	106.10
AX-89972499	61.39	106.12
AX-89918135	61.39	106.21
AX-89943202	61.39	106.31
AX-89949006	61.40	106.31
AX-89921665	61.40	106.46
AX-89961127	61.40	106.70
AX-89921394	61.40	106.71
AX-89943783	61.41	106.72
AX-89947874	61.41	107.04
AX-89975535	61.41	107.07
AX-89937232	61.42	107.07
AX-89933087	61.42	107.07
AX-89938509	61.42	107.07
AX-89976072	61.43	107.84
AX-89955196	61.43	107.84
AX-89955943	61.43	107.93
AX-89968107	61.44	108.07
AX-89929907	61.44	108.07
AX-89949944	61.44	108.08
AX-89974516	61.44	108.08
AX-89942597	61.44	108.11
AX-89970645	61.44	109.07
AX-89966470	61.44	110.42
AX-89939479	61.44	111.64
AX-89972882	61.44	111.68
AX-89940656	61.44	111.82
AX-89919967	61.44	111.82
AX-89930810	61.44	111.82
AX-89917737	61.44	111.82
AX-89932753	61.44	112.03
AX-89957249	61.44	112.03
AX-89960486	61.44	112.29
AX-89967803	61.45	112.29
AX-89958782	61.47	112.29
AX-89960195	61.48	112.29
AX-89941509	61.48	112.29
AX-89962742	61.48	112.29
AX-89932392	61.48	112.33
AX-89940017	61.48	112.68
AX-89941936	61.48	112.68
AX-89918560	61.48	112.68
AX-89948200	61.48	112.68
AX-89916552	61.48	112.68
AX-89959341	61.48	112.68
AX-89975816	61.48	112.68
AX-89973214	61.48	112.68
AX-89960767	61.48	112.89
AX-89961416	61.48	113.10
AX-89928172	61.48	113.10
AX-89962946	61.48	113.10
AX-89966306	61.48	113.16
AX-89974187	61.48	113.21
AX-89923324	61.48	113.21
AX-89918728	61.48	113.21
AX-89926078	61.48	113.21
AX-89967600	61.48	113.21
AX-89939985	61.48	113.70
AX-89953443	61.48	113.70
AX-89928656	61.48	113.70
AX-89940298	61.48	113.70
AX-89961545	61.48	113.92
AX-89968125	61.48	113.92
AX-89957981	61.48	114.42
AX-89970950	61.48	114.42
AX-89973112	61.48	114.42
AX-89931323	61.48	114.42
AX-89970297	61.48	114.42
AX-89917835	61.48	114.42
AX-89969954	61.48	114.42
AX-89963144	61.48	114.65
AX-89957655	61.48	114.76
AX-89938038	61.48	114.76
AX-89941970	61.48	114.76
AX-89948105	61.48	114.76
AX-89953191	61.53	115.04
AX-89933131	61.53	115.47
AX-89968590	61.53	115.47
AX-89930616	61.53	115.47
AX-89938399	61.53	115.75
AX-89932974	61.53	115.85
AX-89966549	61.54	116.34
AX-89959801	61.54	116.66
AX-89963064	61.54	116.92
AX-89967544	61.55	117.24
AX-89920127	61.55	117.24
AX-89941009	61.56	117.33
AX-89935905	61.56	117.45
AX-89934267	61.56	117.62
AX-89956733	61.57	117.62
AX-89951242	61.57	117.62
AX-89931188	61.57	117.62
AX-89945841	61.57	117.62
AX-89920200	61.57	117.62
AX-89961832	61.57	118.10
AX-89953564	61.57	118.39
AX-89940156	61.57	118.46
AX-89975750	61.57	118.73
AX-89941255	61.57	119.01
AX-89920064	61.57	119.87
AX-89952038	61.57	119.87
AX-89929631	61.57	119.87
AX-89956168	61.57	119.87
AX-89940722	61.57	120.10
AX-89956627	61.57	120.10
AX-89974687	61.57	120.10
AX-89954909	61.57	120.10
AX-89936023	61.57	120.10
AX-89951852	61.57	120.10
AX-89973744	61.57	120.10
AX-89958517	61.57	120.10
AX-89927829	61.57	120.75
AX-89976705	61.57	120.75
AX-89927476	61.57	120.75
AX-89962300	61.57	120.75
AX-89952357	61.57	120.75
AX-89960244	61.57	120.75
AX-89952444	61.57	120.84
AX-89951537	61.57	120.84
AX-89917854	61.57	121.08
AX-89963315	61.57	121.16
AX-89919763	61.57	121.83
AX-89955170	61.57	122.51
AX-89953835	61.57	122.70
AX-89957108	61.57	122.82
AX-89973940	61.57	123.05
AX-89944348	61.57	123.05
AX-89958109	61.57	123.05
AX-89969434	61.57	123.05
AX-89974831	61.57	123.73
AX-89969173	61.57	123.73
AX-89957342	61.57	123.73
AX-89939500	61.57	123.73
AX-89927504	61.57	123.73
AX-89943237	61.57	123.73
AX-89918252	61.57	123.73
AX-89926473	61.57	123.73
AX-89961356	61.57	123.73
AX-89934284	61.57	123.73
AX-89934957	61.57	123.85
AX-89920653	61.57	123.92
AX-89972956	61.57	124.27
AX-89965168	61.57	124.29
AX-89945748	61.57	124.52
AX-89924090	61.57	124.86
AX-89934335	61.57	125.05
AX-89947308	61.57	125.25
AX-89965186	61.57	125.25
AX-89973879	61.57	125.25
AX-89928722	61.59	125.25
AX-89962434	61.61	125.25
AX-89940285	61.61	125.25
AX-89938075	61.61	125.25
AX-89937794	61.61	125.25
AX-89963444	61.61	125.25
AX-89925248	61.61	126.26
AX-89961467	61.62	126.26
AX-89924991	61.63	126.26
AX-89969500	61.63	126.26
AX-89930533	61.64	126.48
AX-89964103	61.65	126.48
AX-89967679	61.65	126.48
AX-89938687	61.66	126.48
AX-89944364	61.66	126.48
AX-89974905	61.66	126.48
AX-89937366	61.66	126.48
AX-89931234	61.66	126.48
AX-89945702	61.66	126.48
AX-89953245	61.66	127.19
AX-89976951	61.66	127.19
AX-89962374	61.66	127.19
AX-89929986	61.66	127.19
AX-89956543	61.66	127.19
AX-89938099	61.66	127.20
AX-89944342	61.66	127.44
AX-89932324	61.68	127.44
AX-89969738	61.70	127.80
AX-89924982	61.70	127.81
AX-89962438	61.70	127.81
AX-89924451	61.70	127.82
AX-89959490	61.72	128.43
AX-89965497	61.75	128.92
AX-89964544	61.75	129.22
AX-89950566	61.75	129.53
AX-89922377	61.75	129.54
AX-89930202	61.75	129.55
AX-89916595	61.75	129.58
AX-89964311	61.75	129.95
AX-89932166	61.75	129.96
AX-89929272	61.75	129.96
AX-89934362	61.75	130.46
AX-89922444	61.75	130.46
AX-89938403	61.75	130.46
AX-89945993	61.75	130.46
AX-89931506	61.75	130.46
AX-89955206	61.75	130.93
AX-89923528	61.75	130.93
AX-89974023	61.75	130.93
AX-89941931	61.75	130.93
AX-89966026	61.75	130.93
AX-89962924	61.75	130.93
AX-89925517	61.75	130.93
AX-89932258	61.75	130.93
AX-89930763	61.75	131.22
AX-89954743	61.75	131.22
AX-89962675	61.75	131.32
AX-89921638	61.75	131.42
AX-89918177	61.75	131.52
AX-89922784	61.75	131.52
AX-89972890	61.75	131.52
AX-89934046	61.75	132.56
AX-89957308	61.75	132.68
AX-89919452	61.75	132.78
AX-89966622	61.79	132.80
AX-89932643	61.79	132.94
AX-89925524	61.79	133.07
AX-89954422	61.79	133.43
AX-89974763	61.79	133.66
AX-89975310	61.79	133.66
AX-89971986	61.79	133.87
AX-89924337	61.79	133.89
AX-89932814	61.79	134.52
AX-89977021	61.79	134.52
AX-89947592	61.79	134.52
AX-89975255	61.79	134.73
AX-89921337	61.79	134.74
AX-89917914	61.79	134.76
AX-89957902	61.79	134.80
AX-89937330	61.79	134.84
AX-89956392	61.79	134.84
AX-89916534	61.79	134.84
AX-89966955	61.79	135.47
AX-89936966	61.79	135.47
AX-89924355	61.79	135.47
AX-89920132	61.79	135.57
AX-89963511	61.79	135.63
AX-89942321	61.79	135.72
AX-89944024	61.79	136.11
AX-89933746	61.79	136.83
AX-89940026	61.82	137.73
AX-89951545	61.85	138.02
AX-89965535	61.88	138.02
AX-89959673	61.88	138.02
AX-89938018	61.88	138.02
AX-89956131	61.88	138.02
AX-89933767	61.88	138.02
AX-89918923	61.88	138.02
AX-89951698	61.88	138.02
AX-89947925	61.88	138.02
AX-89934615	61.88	138.02
AX-89921651	61.88	138.02
AX-89931591	61.88	138.02
AX-89933844	61.88	138.02
AX-89974288	61.88	138.02
AX-89974938	61.88	138.02
AX-89928815	61.88	138.32
AX-89954178	61.88	138.41
AX-89976085	61.88	138.53
AX-89923977	61.92	138.55
AX-89924523	61.92	138.56
AX-89951864	61.92	138.63
AX-89975261	61.92	139.71
AX-89961966	61.92	139.72
AX-89953575	61.92	139.73
AX-89959968	61.92	139.73
AX-89949694	61.92	139.74
AX-89952891	61.96	140.51
AX-89954993	61.96	141.01
AX-89969569	61.96	141.01
AX-89976610	61.96	141.06
AX-89916887	61.96	141.06
AX-89924499	61.96	141.13
AX-89926227	61.96	141.31
AX-89956476	61.96	141.38
AX-89944563	61.96	141.81
AX-89931088	61.96	141.82
AX-89936587	61.96	141.82
AX-89942002	61.96	141.82
AX-89965119	61.96	141.82
AX-89959496	61.96	141.82
AX-89976558	62.01	141.82
AX-89926004	62.01	141.82
AX-89925864	62.01	142.08
AX-89970771	62.01	142.14
AX-89971976	62.04	143.09
AX-89943921	62.07	143.10
AX-89921008	62.10	143.10
AX-89931742	62.14	143.58
AX-89948884	62.14	143.60
AX-89926532	62.14	143.60
AX-89928433	62.14	143.74
AX-89945730	62.14	143.78
AX-89943745	62.14	143.81
AX-89924661	62.14	143.83
AX-89967409	62.14	143.98
AX-89931286	62.14	143.98
AX-89930228	62.14	144.01
AX-89972346	62.14	144.03
AX-89935836	62.14	144.06
AX-89946176	62.14	144.06
AX-89937607	62.14	144.06
AX-89923344	62.14	144.06
AX-89974402	62.14	144.53
AX-89976648	62.14	145.00
AX-89918366	62.14	145.00
AX-89962085	62.14	145.00
AX-89945317	62.14	145.00
AX-89937226	62.16	145.00
AX-89973469	62.18	145.00
AX-89923371	62.18	145.00
AX-89929237	62.18	145.01
AX-89968209	62.18	145.11
AX-89938003	62.18	145.21
AX-89939473	62.18	145.33
AX-89942865	62.18	145.46
AX-89926814	62.18	145.48
AX-89944875	62.18	145.48
AX-89925630	62.18	145.48
AX-89933588	62.18	145.48
AX-89932995	62.18	145.60
AX-89964872	62.18	145.79
AX-89923700	62.18	145.80
AX-89964939	62.18	145.80
AX-89925724	62.18	145.80
AX-89950587	62.20	145.80
AX-89917944	62.22	145.80
AX-89934014	62.22	145.80
AX-89963844	62.22	146.20
AX-89969125	62.22	146.21
AX-89927626	62.27	146.81
AX-89954243	62.27	146.81
AX-89948450	62.27	146.81
AX-89923049	62.27	146.87
AX-89974180	62.27	146.87
AX-89928185	62.31	146.87
AX-89943879	62.36	146.87
AX-89924266	62.36	146.92
AX-89948918	62.36	146.97
AX-89941332	62.36	147.16
AX-89926817	62.36	147.65
AX-89941352	62.36	147.77
AX-89924399	62.36	147.88
AX-89967006	62.36	147.91
AX-89962784	62.36	147.93
AX-89953634	62.38	148.11
AX-89966968	62.40	148.29
AX-89934114	62.40	148.67
AX-89934795	62.40	148.98
AX-89924654	62.40	148.98
AX-89970776	62.40	148.98
AX-89963674	62.40	148.98
AX-89945884	62.40	148.98
AX-89970463	62.40	148.98
AX-89965106	62.40	149.02
AX-89926924	62.40	149.06
AX-89917782	62.40	149.06
AX-89925491	62.42	149.19
AX-89923036	62.43	149.73
AX-89941179	62.45	150.27
AX-89958305	62.45	150.27
AX-89919906	62.45	150.27
AX-89932690	62.45	150.27
AX-89965761	62.45	150.27
AX-89954197	62.45	150.27
AX-89957510	62.45	150.30
AX-89967545	62.45	150.33
AX-89944728	62.45	150.33
AX-89952664	62.45	150.33
AX-89953031	62.45	150.51
AX-89969050	62.45	150.52
AX-89932833	62.45	152.38
AX-89967187	62.45	152.38
AX-89942404	62.45	152.38
AX-89929768	62.45	152.38
AX-89921731	62.45	152.38
AX-89948766	62.45	152.38
AX-89968064	62.45	152.38
AX-89919713	62.45	152.38
AX-89923664	62.50	152.38
AX-89933557	62.50	152.82
AX-89929720	62.50	153.01
AX-89940307	62.50	153.01
AX-89919251	62.50	153.01
AX-89974267	62.54	153.02
AX-89956724	62.54	153.03
AX-89918232	62.54	153.08
AX-89967180	62.54	153.12
AX-89946670	62.54	153.17
AX-89920624	62.54	153.22
AX-89958753	62.54	153.27
AX-89972696	62.54	153.32
AX-89943196	62.54	153.37
AX-89961892	62.54	153.37
AX-89946442	62.59	154.47
AX-89975378	62.59	154.48
AX-89954261	62.59	154.48
AX-89949337	62.59	154.48
AX-89945640	62.59	154.48
AX-89944421	62.59	154.48
AX-89932537	62.59	154.48
AX-89932353	62.59	155.12
AX-89966229	62.59	155.12
AX-89949740	62.59	155.12
AX-89960818	62.59	155.12
AX-89937306	62.59	155.64
AX-89969506	62.60	156.09
AX-89973635	62.60	156.09
AX-89962543	62.61	156.33
AX-89953332	62.62	156.33
AX-89946991	62.63	156.33
AX-89943482	62.63	156.39
AX-89930850	62.63	156.49
AX-89948424	62.63	156.55
AX-89965525	62.63	156.61
AX-89969301	62.63	156.62
AX-89977005	62.63	156.63
AX-89933224	62.63	156.63
AX-89976071	62.63	156.63
AX-89929448	62.63	156.63
AX-89929542	62.63	156.63
AX-89922925	62.63	156.66
AX-89969498	62.63	156.79
AX-89947703	62.63	156.79
AX-89975585	62.63	156.80
AX-89961024	62.63	157.27
AX-89936244	62.63	157.27
AX-89945633	62.65	157.52
AX-89939768	62.68	157.77
AX-89954287	62.70	157.80
AX-89968413	62.72	157.80
AX-89975873	62.74	158.04
AX-89940342	62.75	158.11
AX-89945221	62.75	158.11
AX-89925058	62.79	158.61
AX-89961782	62.83	158.61
AX-89933037	62.87	158.61
AX-89974865	62.87	159.42
AX-89947970	62.87	159.43
AX-89956961	62.87	159.74
AX-89917495	62.87	159.74
AX-89941288	62.87	159.74
AX-89955240	62.87	159.74
AX-89941445	62.87	159.74
AX-89916795	62.87	159.74
AX-89918082	62.87	159.74
AX-89919752	62.87	160.30
AX-89971735	62.87	161.24
AX-89948468	62.87	161.26
AX-89976321	62.89	161.28
AX-89961787	62.92	162.34
AX-89944760	62.92	162.34
AX-89961216	62.92	163.02
AX-89943102	62.92	163.22
AX-89920041	62.92	163.48
AX-89943703	62.92	163.54
AX-89953809	62.92	163.54
AX-89959247	62.92	163.54
AX-89949071	62.92	163.67
AX-89948204	62.92	163.81
AX-89947966	62.92	163.81
AX-89921146	62.92	163.81
AX-89933665	62.92	163.81
AX-89916556	62.99	164.28
AX-89949586	63.07	164.28
AX-89973356	63.07	164.28
AX-89927616	63.07	164.28
AX-89934327	63.07	164.28
AX-89967918	63.12	164.28
AX-89940229	63.12	164.28
AX-89925887	63.12	164.28
AX-89948018	63.12	164.89
AX-89925206	63.12	164.89
AX-89923623	63.12	164.89
AX-89955948	63.12	164.89
AX-89922057	63.12	164.89
AX-89931115	63.13	164.89
AX-89973389	63.30	165.30
AX-89936118	63.30	165.69
AX-89970748	63.30	165.87
AX-89947688	63.30	165.87
AX-89945688	63.30	165.87
AX-89941248	63.30	165.87
AX-89934102	63.31	166.32
AX-89932873	63.37	166.32
AX-89951875	63.37	166.32
AX-89955371	63.37	166.32
[truncated: 52 more rows]

## Sheet: Chr03
All SNPs	Male	Female
AX-89972673	0.00	0.00
AX-89965462	0.00	0.00
AX-89964129	0.07	0.00
AX-89934358	0.11	0.00
AX-89972585	0.13	0.00
AX-89936563	0.15	0.00
AX-89951945	0.15	0.00
AX-89934260	0.15	0.02
AX-89971257	0.15	0.04
AX-89959110	0.15	0.06
AX-89931360	0.15	0.06
AX-89970713	0.15	0.06
AX-89948113	0.27	0.06
AX-89962701	0.28	0.06
AX-89969971	0.28	0.06
AX-89949115	1.09	0.06
AX-89972480	12.07	0.06
AX-89965430	19.04	0.06
AX-89975586	19.41	0.06
AX-89975331	19.42	0.10
AX-89921680	19.43	0.15
AX-89972102	19.56	0.15
AX-89971436	20.01	0.15
AX-89961946	21.42	0.15
AX-89970724	36.81	0.15
AX-89971434	36.97	0.15
AX-89960277	36.97	0.15
AX-89922344	37.24	0.15
AX-89923219	37.31	0.15
AX-89972531	37.31	0.97
AX-89928973	37.32	0.97
AX-89966439	37.34	0.97
AX-89948410	37.43	1.07
AX-89974028	37.76	1.07
AX-89971634	37.88	1.07
AX-89922258	37.93	1.07
AX-89922189	38.00	1.07
AX-89968640	39.21	1.07
AX-89928731	40.40	1.07
AX-89967881	40.40	1.07
AX-89960179	40.40	1.07
AX-89952082	40.41	1.15
AX-89934586	40.42	1.22
AX-89933590	40.44	1.38
AX-89972353	40.82	1.38
AX-89967333	41.19	1.38
AX-89967360	41.20	1.38
AX-89953702	41.20	1.38
AX-89970385	41.20	1.40
AX-89956214	41.20	1.48
AX-89941605	41.21	1.58
AX-89963582	41.90	1.58
AX-89970283	42.60	1.58
AX-89966028	42.60	1.58
AX-89974851	42.60	1.58
AX-89920236	42.60	1.58
AX-89972083	42.60	1.58
AX-89939654	42.69	1.58
AX-89922747	42.69	1.58
AX-89932838	42.69	1.58
AX-89943375	43.00	1.58
AX-89953004	43.00	1.58
AX-89976834	43.01	1.58
AX-89920570	43.02	1.58
AX-89959624	43.65	1.68
AX-89941562	43.66	1.77
AX-89960785	43.66	1.77
AX-89959983	43.66	2.52
AX-89964155	43.66	2.52
AX-89940230	43.66	2.52
AX-89943116	43.66	2.52
AX-89955532	43.66	2.52
AX-89959990	43.66	2.52
AX-89971219	43.66	2.52
AX-89937424	44.12	2.65
AX-89970912	44.15	2.65
AX-89935183	45.07	2.66
AX-89951316	45.07	2.66
AX-89959980	45.07	2.66
AX-89919022	45.07	2.66
AX-89973391	45.16	2.66
AX-89939634	45.22	2.66
AX-89969095	45.47	2.66
AX-89968306	45.47	2.70
AX-89962858	45.47	2.75
AX-89962982	45.47	2.79
AX-89963317	45.47	3.06
AX-89959685	45.47	3.51
AX-89918083	45.53	3.51
AX-89969878	45.58	3.51
AX-89974500	45.64	3.51
AX-89971520	45.65	3.51
AX-89968063	45.65	3.70
AX-89955117	45.65	3.75
AX-89963197	45.77	3.85
AX-89933500	45.77	4.00
AX-89962826	45.83	4.00
AX-89922657	46.06	4.07
AX-89970500	47.84	4.29
AX-89938857	49.12	4.31
AX-89921923	50.25	4.31
AX-89949513	50.28	4.57
AX-89952658	50.32	4.62
AX-89969002	50.36	4.67
AX-89970584	50.36	4.67
AX-89925927	50.36	4.76
AX-89940025	50.36	4.84
AX-89969104	50.36	4.89
AX-89971928	50.36	4.89
AX-89947932	50.36	4.89
AX-89935235	50.56	4.89
AX-89953900	51.15	4.89
AX-89945331	51.16	4.89
AX-89963658	51.18	4.89
AX-89964173	51.18	5.02
AX-89967473	51.19	5.23
AX-89965044	51.24	5.23
AX-89974073	51.92	5.25
AX-89922702	51.92	5.28
AX-89944519	51.92	5.30
AX-89960798	51.92	5.32
AX-89971858	51.92	5.34
AX-89964373	51.92	5.43
AX-89966781	51.92	5.53
AX-89951347	51.92	5.62
AX-89973475	51.92	5.71
AX-89958035	51.92	5.71
AX-89945270	51.92	5.71
AX-89918233	51.92	5.71
AX-89975169	52.73	5.88
AX-89924934	52.73	5.88
AX-89927119	52.73	5.88
AX-89966486	52.73	5.88
AX-89920197	52.73	5.88
AX-89973349	52.73	5.88
AX-89967770	52.73	5.88
AX-89971469	52.73	5.88
AX-89939834	52.80	5.88
AX-89930851	52.87	5.88
AX-89948847	52.88	5.88
AX-89955017	53.37	5.90
AX-89950822	53.41	5.92
AX-89945218	53.45	5.96
AX-89946779	53.61	5.96
AX-89935756	54.04	5.96
AX-89921142	54.66	6.13
AX-89941960	54.73	6.13
AX-89952802	54.73	6.13
AX-89960725	54.74	6.13
AX-89926337	54.74	6.13
AX-89951029	54.84	6.13
AX-89943162	54.84	6.13
AX-89963798	54.84	6.13
AX-89930104	54.84	6.76
AX-89955149	54.84	6.77
AX-89945232	55.01	6.79
AX-89970281	55.01	6.81
AX-89934159	55.19	6.87
AX-89970193	55.19	6.96
AX-89966482	55.20	7.00
AX-89952649	55.20	7.00
AX-89969503	55.41	7.07
AX-89922482	55.41	7.15
AX-89971017	55.41	7.74
AX-89933505	55.41	7.74
AX-89962395	55.41	7.74
AX-89963031	55.41	7.74
AX-89965826	55.41	7.74
AX-89966718	55.50	7.74
AX-89928575	55.58	7.74
AX-89936089	55.58	7.74
AX-89970485	55.71	7.74
AX-89954871	55.71	7.74
AX-89966789	55.71	8.04
AX-89945401	55.71	8.04
AX-89925347	55.71	8.24
AX-89953714	55.71	8.29
AX-89934422	55.71	8.33
AX-89935256	55.71	8.33
AX-89945417	55.71	8.33
AX-89956203	55.71	8.33
AX-89917057	55.71	8.33
AX-89964130	55.71	8.33
AX-89946589	55.71	8.54
AX-89970284	55.75	8.60
AX-89942705	55.79	8.60
AX-89975887	55.82	8.60
AX-89949368	55.86	8.60
AX-89922453	55.86	8.83
AX-89966492	55.86	8.83
AX-89927456	55.93	8.83
AX-89946457	55.93	8.83
AX-89956757	55.93	8.91
AX-89941151	55.93	8.99
AX-89930580	55.93	9.01
AX-89929488	55.97	9.01
AX-89972111	55.97	9.01
AX-89941039	55.98	9.01
AX-89939277	56.00	9.01
AX-89974655	56.00	9.01
AX-89919200	56.00	9.02
AX-89926511	56.00	9.02
AX-89962317	56.00	9.02
AX-89973588	56.00	9.02
AX-89969981	56.32	9.55
AX-89955736	56.32	9.61
AX-89976534	56.32	9.80
AX-89921459	56.32	9.83
AX-89951441	56.33	10.63
AX-89949748	56.42	10.76
AX-89945989	56.42	11.14
AX-89931222	56.53	11.14
AX-89948749	56.53	11.14
AX-89948612	56.53	11.14
AX-89942306	56.53	11.14
AX-89962154	56.53	11.14
AX-89975780	56.53	11.14
AX-89922726	56.53	11.14
AX-89970430	56.53	11.14
AX-89925166	56.53	11.14
AX-89953584	56.63	11.26
AX-89960125	56.63	11.30
AX-89931974	56.63	11.50
AX-89957409	56.63	11.70
AX-89947518	56.63	11.90
AX-89930938	56.63	12.03
AX-89965626	56.63	12.16
AX-89928605	56.63	12.16
AX-89975836	56.63	12.16
AX-89976091	56.63	12.16
AX-89970053	56.63	12.16
AX-89964233	56.72	12.16
AX-89973179	56.72	12.24
AX-89937432	56.73	12.39
AX-89922058	56.73	12.39
AX-89951319	56.73	12.39
AX-89930925	56.73	12.62
AX-89924188	56.73	12.63
AX-89959802	56.73	13.01
AX-89951411	56.73	13.40
AX-89961188	56.82	13.40
AX-89930972	56.92	13.40
AX-89920953	56.92	13.40
AX-89939438	56.92	13.40
AX-89935013	56.92	13.40
AX-89945542	56.92	13.40
AX-89951739	56.92	13.40
AX-89976782	56.92	13.40
AX-89946264	56.92	13.40
AX-89961916	56.92	13.40
AX-89939060	56.92	13.40
AX-89939609	56.92	13.51
AX-89961357	56.92	13.51
AX-89920666	56.92	13.51
AX-89962586	56.92	13.51
AX-89970773	56.92	14.19
AX-89963028	56.98	14.34
AX-89943827	56.98	14.47
AX-89970751	57.04	14.66
AX-89944693	57.04	15.02
AX-89972440	57.04	15.02
AX-89976068	57.04	15.02
AX-89963724	57.04	15.02
AX-89969408	57.04	15.02
AX-89939445	57.10	15.02
AX-89967991	57.16	15.02
AX-89945334	57.16	15.75
AX-89965638	57.16	15.76
AX-89974607	57.16	15.76
AX-89925109	57.16	15.77
AX-89940327	57.16	15.77
AX-89947643	57.16	15.77
AX-89917065	57.16	15.78
AX-89935111	57.21	15.78
AX-89920086	57.27	15.78
AX-89953840	57.27	15.78
AX-89931710	57.27	15.78
AX-89936410	57.27	15.78
AX-89932413	57.27	15.78
AX-89975249	57.27	15.78
AX-89925423	57.27	15.78
AX-89956186	57.50	16.21
AX-89918317	57.50	16.21
AX-89933599	57.56	16.21
AX-89922561	57.56	16.21
AX-89972642	57.56	16.21
AX-89963754	57.56	16.21
AX-89926801	57.56	16.21
AX-89960673	57.56	16.21
AX-89938304	57.56	16.21
AX-89946466	57.56	16.21
AX-89938693	57.56	16.83
AX-89951589	57.56	16.83
AX-89937313	57.63	16.83
AX-89927450	57.66	16.83
AX-89945686	57.69	16.96
AX-89944247	57.69	16.96
AX-89936115	57.69	17.11
AX-89943171	57.69	17.11
AX-89941377	57.69	17.11
AX-89925881	57.69	17.11
AX-89945462	57.69	17.11
AX-89957315	57.69	17.11
AX-89931061	57.69	17.30
AX-89924421	57.69	17.48
AX-89924833	57.69	17.74
AX-89931090	57.69	17.74
AX-89955378	57.69	17.74
AX-89930774	57.69	17.74
AX-89973104	57.69	17.74
AX-89976766	57.69	17.74
AX-89945795	57.69	17.74
AX-89922468	57.69	17.74
AX-89923141	57.69	17.74
AX-89946122	57.69	17.74
AX-89931077	57.69	17.74
AX-89973200	57.69	17.74
AX-89940012	57.70	17.74
AX-89948704	57.72	17.78
AX-89950799	57.73	17.87
AX-89950423	57.74	17.96
AX-89923349	57.74	18.50
AX-89967905	57.74	18.77
AX-89935593	57.74	18.77
AX-89963305	57.74	18.77
AX-89926483	57.74	18.77
AX-89973458	57.74	18.77
AX-89919946	57.74	18.77
AX-89958269	57.74	18.77
AX-89945512	57.74	18.77
AX-89926897	57.75	18.77
AX-89927175	57.77	18.77
AX-89935790	57.78	18.92
AX-89920233	57.78	18.92
AX-89924675	57.78	18.92
AX-89954951	57.78	19.09
AX-89965275	57.78	19.13
AX-89963171	57.78	19.17
AX-89919689	57.78	19.21
AX-89976316	57.78	19.25
AX-89971607	57.78	19.25
AX-89960015	57.78	19.45
AX-89971188	57.78	19.56
AX-89949399	57.78	19.56
AX-89973983	57.78	19.57
AX-89965696	57.79	20.28
AX-89935203	57.80	20.28
AX-89919914	57.80	20.28
AX-89951115	57.81	20.28
AX-89920026	57.82	20.28
AX-89963504	57.83	20.28
AX-89947723	57.83	20.44
AX-89943845	57.83	20.57
AX-89918497	57.83	20.58
AX-89931893	57.84	20.58
AX-89954774	57.86	20.58
AX-89921678	57.87	20.58
AX-89957844	57.87	20.58
AX-89975965	57.87	20.58
AX-89924724	57.87	20.58
AX-89942292	57.87	20.66
AX-89946406	57.87	20.74
AX-89956873	57.87	20.80
AX-89960232	57.87	21.01
AX-89954014	57.87	21.22
AX-89956523	57.87	21.22
AX-89972605	57.87	21.22
AX-89970924	57.87	21.22
AX-89938355	57.87	21.22
AX-89940034	57.87	21.22
AX-89960581	57.87	21.22
AX-89939926	57.87	21.22
AX-89962599	57.87	22.29
AX-89938209	57.87	22.29
AX-89933339	57.87	22.29
AX-89967826	57.87	22.68
AX-89922231	57.87	22.68
AX-89945438	57.87	22.68
AX-89935054	57.87	22.68
AX-89947667	57.87	22.68
AX-89976227	57.87	22.68
AX-89937541	57.87	22.68
AX-89953484	57.87	22.68
AX-89961814	57.87	22.68
AX-89959970	57.87	22.68
AX-89968862	57.87	22.68
AX-89953839	57.87	22.68
AX-89920452	57.87	22.68
AX-89920982	57.87	22.68
AX-89947173	57.87	22.68
AX-89917546	57.87	22.68
AX-89940481	57.87	22.68
AX-89944337	57.87	22.68
AX-89917615	57.87	22.68
AX-89942439	57.87	22.68
AX-89957842	57.87	22.68
AX-89937679	57.87	22.68
AX-89952021	57.87	22.68
AX-89966581	57.87	22.68
AX-89963344	57.87	22.82
AX-89932959	57.87	22.82
AX-89954768	57.87	22.89
AX-89942021	57.87	22.97
AX-89917642	57.87	22.97
AX-89916798	57.91	22.97
AX-89960663	57.94	22.99
AX-89970403	57.94	23.02
AX-89962160	57.94	23.02
AX-89937762	57.94	23.02
AX-89971587	57.94	23.02
AX-89966194	57.94	23.06
AX-89963307	57.94	23.10
AX-89967577	57.94	23.92
AX-89958614	57.97	23.92
AX-89928905	58.01	23.92
AX-89934580	58.01	23.95
AX-89935128	58.01	23.99
AX-89920005	58.01	24.02
AX-89951286	58.01	24.02
AX-89937396	58.01	24.07
AX-89946765	58.01	24.07
AX-89922669	58.01	24.07
AX-89944666	58.01	24.07
AX-89940059	58.01	24.07
AX-89973043	58.01	24.07
AX-89934632	58.01	24.07
AX-89919724	58.01	24.07
AX-89952255	58.01	24.07
AX-89976032	58.01	24.07
AX-89950300	58.01	24.07
AX-89950470	58.01	24.44
AX-89925824	58.01	24.44
AX-89921329	58.01	24.62
AX-89973236	58.01	24.62
AX-89927157	58.01	24.62
AX-89947776	58.01	24.62
AX-89928715	58.01	24.67
AX-89922857	58.01	24.67
AX-89943101	58.01	24.67
AX-89954294	58.01	24.67
AX-89921477	58.01	24.67
AX-89931707	58.01	24.67
AX-89931553	58.01	24.67
AX-89950966	58.01	24.69
AX-89928537	58.01	25.03
AX-89950914	58.01	25.15
AX-89949848	58.01	25.24
AX-89934455	58.01	25.34
AX-89973040	58.01	25.44
AX-89930386	58.01	25.60
AX-89955914	58.01	26.21
AX-89926088	58.01	26.83
AX-89949124	58.01	26.83
AX-89917550	58.01	26.83
AX-89939128	58.01	26.83
AX-89970170	58.01	26.83
AX-89919921	58.01	26.83
AX-89945007	58.01	26.84
AX-89951223	58.01	27.04
AX-89955628	58.01	27.04
AX-89921645	58.01	27.04
AX-89974385	58.01	27.04
AX-89960286	58.01	27.04
AX-89976976	58.01	27.04
AX-89964842	58.01	27.04
AX-89959477	58.01	27.04
AX-89973442	58.01	27.23
AX-89937139	58.01	27.53
AX-89960174	58.01	27.58
AX-89931305	58.01	27.59
AX-89974880	58.01	27.74
AX-89961809	58.01	27.74
AX-89950052	58.01	27.74
AX-89974695	58.01	27.74
AX-89930188	58.01	27.74
AX-89920065	58.01	27.74
AX-89949617	58.01	27.74
AX-89950274	58.01	27.74
AX-89944523	58.01	27.74
AX-89925186	58.01	27.74
AX-89935337	58.01	27.74
AX-89937225	58.01	27.86
AX-89968143	58.01	27.87
AX-89950420	58.01	28.39
AX-89964703	58.01	28.76
AX-89957420	58.01	28.76
AX-89936259	58.01	28.76
AX-89926002	58.01	28.76
AX-89942235	58.01	28.76
AX-89961081	58.01	28.76
AX-89916571	58.01	28.79
AX-89936912	58.01	28.81
AX-89938211	58.01	28.83
AX-89958131	58.01	28.85
AX-89971176	58.01	28.85
AX-89949309	58.01	28.85
AX-89938743	58.01	28.87
AX-89952245	58.01	29.23
AX-89959555	58.01	29.23
AX-89950878	58.01	29.23
AX-89957078	58.01	29.23
AX-89926087	58.01	29.23
AX-89942774	58.01	29.23
AX-89954323	58.01	29.23
AX-89950506	58.01	29.23
AX-89961340	58.01	29.78
AX-89924118	58.03	29.97
AX-89966773	58.05	30.60
AX-89922918	58.07	30.80
AX-89944759	58.10	30.80
AX-89960252	58.10	31.11
AX-89936428	58.10	31.42
AX-89968788	58.10	31.42
AX-89930993	58.10	31.42
AX-89918750	58.10	31.44
AX-89934754	58.10	31.46
AX-89945022	58.10	31.48
AX-89957421	58.10	31.48
AX-89922050	58.10	31.48
AX-89948003	58.10	32.23
AX-89932498	58.10	32.26
AX-89932771	58.10	32.26
AX-89975336	58.11	32.26
AX-89931284	58.12	32.26
AX-89917618	58.14	32.26
AX-89953874	58.14	32.26
AX-89932972	58.14	32.45
AX-89935825	58.14	32.64
AX-89924093	58.14	32.82
AX-89936681	58.14	33.02
AX-89946254	58.14	33.22
AX-89925875	58.14	33.22
AX-89969955	58.14	33.22
AX-89928909	58.14	33.22
AX-89917227	58.14	33.34
AX-89917904	58.14	33.34
AX-89962703	58.14	33.34
AX-89934156	58.14	33.34
AX-89953632	58.14	33.34
AX-89969909	58.14	33.46
AX-89920626	58.14	33.57
AX-89946910	58.14	33.57
AX-89964865	58.14	33.73
AX-89917809	58.14	34.86
AX-89953974	58.14	34.87
AX-89963310	58.14	35.01
AX-89918933	58.14	35.01
AX-89950197	58.14	35.01
AX-89956689	58.14	35.01
AX-89936190	58.14	35.02
AX-89924464	58.14	35.03
AX-89942969	58.14	35.24
AX-89949951	58.14	35.31
AX-89938824	58.14	35.40
AX-89972352	58.14	35.41
AX-89936568	58.14	35.72
AX-89935684	58.14	35.73
AX-89958901	58.14	35.74
AX-89935171	58.14	35.79
AX-89928032	58.14	35.84
AX-89965248	58.14	35.84
AX-89976532	58.14	36.05
AX-89950897	58.14	36.26
AX-89923758	58.14	36.76
AX-89941211	58.14	36.82
AX-89949176	58.14	36.86
AX-89933669	58.14	36.92
AX-89975207	58.14	36.92
AX-89932383	58.14	36.92
AX-89957214	58.14	36.92
AX-89932640	58.14	36.92
AX-89960582	58.14	36.92
AX-89926624	58.14	36.92
AX-89944662	58.14	36.92
AX-89962894	58.14	36.92
AX-89957318	58.14	37.08
AX-89976777	58.14	37.08
AX-89923505	58.14	37.08
AX-89952081	58.14	37.08
AX-89958728	58.14	37.08
AX-89937529	58.14	37.46
AX-89964011	58.14	37.62
AX-89939295	58.14	37.62
AX-89953350	58.14	37.93
AX-89939785	58.14	38.27
AX-89972745	58.14	38.27
AX-89961422	58.14	38.27
AX-89967637	58.14	38.27
AX-89967431	58.14	38.27
AX-89918797	58.14	38.56
AX-89973861	58.14	38.63
AX-89917565	58.18	38.82
AX-89931706	58.22	38.86
AX-89931704	58.27	38.95
AX-89918337	58.31	39.23
AX-89929505	58.35	39.31
AX-89933128	58.40	39.31
AX-89966222	58.40	39.31
AX-89955717	58.40	39.44
AX-89966038	58.40	39.44
AX-89969990	58.40	39.44
AX-89937286	58.40	39.45
AX-89922738	58.40	40.26
AX-89933239	58.40	40.26
AX-89954188	58.40	40.26
AX-89949421	58.40	40.32
AX-89950871	58.40	40.33
AX-89928429	58.40	40.33
AX-89918673	58.48	40.33
AX-89945442	58.48	40.33
AX-89928690	58.48	40.33
AX-89965979	58.48	40.33
AX-89946703	58.48	40.33
AX-89959029	58.48	40.39
AX-89963201	58.77	40.39
AX-89942672	58.77	40.48
AX-89956061	58.77	40.57
AX-89925022	58.77	40.58
AX-89973176	58.77	40.79
AX-89969199	58.77	40.99
AX-89959358	58.77	41.04
AX-89940297	58.77	41.25
AX-89968553	58.77	41.47
AX-89964143	58.77	41.47
AX-89946188	58.77	41.47
AX-89930698	58.77	41.47
AX-89961694	58.77	41.52
AX-89954733	58.77	41.81
AX-89956692	58.77	41.98
AX-89921191	58.77	41.98
AX-89962477	58.77	42.06
AX-89934493	58.77	42.85
AX-89946217	58.78	43.03
AX-89956318	58.97	43.25
AX-89972409	59.17	43.25
AX-89917193	59.19	43.31
AX-89930710	59.22	43.31
AX-89961692	59.31	43.31
AX-89956026	59.40	43.31
AX-89941823	59.49	43.31
AX-89940807	59.58	43.31
AX-89936576	59.67	43.31
AX-89973464	59.67	43.31
AX-89943992	59.67	43.31
AX-89940403	59.67	43.36
AX-89947495	59.67	43.41
AX-89936907	59.67	43.46
AX-89920981	59.67	43.71
AX-89933238	59.67	43.78
AX-89917258	59.67	43.85
AX-89930548	59.67	43.85
AX-89946014	59.67	43.85
AX-89947023	59.67	43.93
AX-89918529	59.67	43.94
AX-89975181	59.67	43.96
AX-89921090	59.67	43.98
AX-89921227	59.67	44.01
AX-89963440	59.67	44.01
AX-89940684	59.67	44.02
AX-89947807	59.67	44.56
AX-89930996	59.67	44.56
AX-89934000	59.67	44.56
AX-89918669	59.67	44.99
AX-89958543	59.67	45.12
AX-89917814	59.68	45.18
AX-89932263	59.69	45.40
AX-89940254	59.69	45.40
AX-89948355	59.70	45.40
AX-89963481	59.71	45.40
AX-89918295	59.71	45.40
AX-89975217	59.71	45.64
AX-89957162	59.71	45.64
AX-89953414	59.71	45.65
AX-89976916	59.71	45.67
AX-89949536	59.71	45.67
AX-89927554	59.71	45.67
AX-89940077	59.71	45.75
AX-89966689	59.71	45.93
AX-89962152	59.71	45.93
AX-89930847	59.71	45.93
AX-89940129	59.71	45.93
AX-89962811	59.71	45.93
AX-89952195	59.71	46.74
AX-89945035	59.71	46.75
AX-89927058	59.71	46.75
AX-89963942	59.71	46.89
AX-89962443	59.71	47.03
AX-89975531	59.73	47.04
AX-89923483	59.74	47.31
AX-89952005	59.75	47.31
AX-89938200	59.75	47.31
AX-89925746	59.75	47.61
AX-89930231	59.75	47.62
AX-89938238	59.75	47.82
AX-89934039	59.75	48.04
AX-89964080	59.75	48.26
AX-89926878	59.75	48.26
AX-89919063	59.75	48.26
AX-89957806	59.75	49.56
AX-89942777	59.75	49.56
AX-89941787	59.75	49.56
AX-89964444	59.75	49.56
AX-89931158	59.75	49.56
AX-89927863	59.75	49.56
AX-89950525	59.75	49.56
AX-89953052	59.75	49.56
AX-89918116	59.75	49.56
AX-89925555	59.75	49.56
AX-89955387	59.75	49.78
AX-89940213	59.75	49.99
AX-89926555	59.75	49.99
AX-89925996	59.75	49.99
AX-89958953	59.75	50.25
AX-89963365	59.75	50.25
AX-89941618	59.75	50.25
AX-89920034	59.75	50.25
AX-89923603	59.75	50.25
AX-89926525	59.75	50.25
AX-89918439	59.75	50.25
AX-89958158	59.75	50.38
AX-89921832	59.75	50.38
AX-89932859	59.75	50.38
AX-89928747	59.75	50.38
AX-89936976	59.75	50.38
AX-89936466	59.75	50.38
AX-89919461	59.80	50.38
AX-89925352	59.80	50.38
AX-89958172	59.80	50.51
AX-89924241	59.80	50.66
AX-89921315	59.80	50.82
AX-89950190	59.80	50.82
AX-89972723	59.80	50.88
AX-89942291	59.80	50.88
AX-89971064	59.80	50.88
AX-89941104	59.80	51.87
AX-89935613	59.80	52.10
AX-89922239	59.80	52.59
AX-89945129	59.80	53.07
AX-89964806	59.80	53.07
AX-89954245	59.80	53.07
AX-89959060	59.80	53.07
AX-89935424	59.80	53.32
AX-89930249	59.80	53.47
AX-89928175	59.80	53.55
AX-89946139	59.80	53.80
AX-89958237	59.80	54.17
AX-89954893	59.80	54.17
AX-89929072	59.80	54.17
AX-89960648	59.80	54.17
AX-89929458	59.80	54.17
AX-89937125	59.80	54.62
AX-89920649	59.80	54.62
AX-89932627	59.80	54.62
AX-89920701	59.80	54.62
AX-89958834	59.80	54.62
AX-89948501	59.80	54.62
AX-89972989	59.80	54.62
AX-89969813	59.80	54.62
AX-89920294	59.80	55.14
AX-89950630	59.80	55.26
AX-89925084	59.80	55.52
AX-89972194	59.80	55.77
AX-89934611	59.80	56.16
AX-89945098	59.80	56.37
AX-89945797	59.80	56.65
AX-89976859	59.80	56.92
AX-89935904	59.80	57.30
AX-89945027	59.80	57.30
AX-89932764	59.80	57.30
AX-89967286	59.80	57.55
AX-89926971	59.80	57.55
AX-89947601	59.80	57.55
AX-89925346	59.80	57.55
AX-89923237	59.80	57.75
AX-89931959	59.80	57.96
AX-89944889	59.80	57.96
AX-89925381	59.80	57.96
AX-89931406	59.80	58.10
AX-89965103	59.80	58.10
AX-89958017	59.80	58.10
AX-89940544	59.80	58.10
AX-89955059	59.80	58.10
AX-89950388	59.80	58.10
AX-89960658	59.80	58.17
AX-89939169	59.80	58.23
AX-89966812	59.80	58.29
AX-89948965	59.80	58.29
AX-89973979	59.80	58.29
AX-89948880	59.80	58.61
AX-89959797	59.80	58.61
AX-89973736	59.80	58.61
AX-89927594	59.80	58.61
AX-89941054	59.80	58.61
AX-89963488	59.80	58.61
AX-89931814	59.84	58.61
AX-89920645	59.88	58.61
AX-89930261	59.88	58.61
AX-89966521	59.88	58.78
AX-89944157	59.88	58.98
AX-89928318	59.88	59.27
AX-89953055	59.88	59.40
AX-89918582	59.88	59.57
AX-89959623	59.88	60.27
AX-89967316	59.88	60.48
AX-89975000	59.88	61.25
AX-89936730	59.88	61.78
AX-89936942	59.90	61.91
AX-89960061	59.92	62.01
AX-89962696	59.92	62.77
AX-89936003	59.92	62.77
AX-89946609	59.92	62.77
AX-89921669	59.92	62.77
AX-89941578	59.92	62.77
AX-89950584	59.92	62.77
AX-89926797	59.92	62.77
AX-89934356	59.92	63.08
AX-89961226	59.92	63.65
AX-89953081	59.92	63.65
AX-89920475	59.92	63.65
AX-89961602	59.92	63.65
AX-89916748	59.92	63.65
AX-89972293	59.92	63.65
AX-89960871	60.10	63.65
AX-89929116	60.26	63.65
AX-89960683	60.27	64.24
AX-89946691	60.27	64.26
AX-89923306	60.27	64.27
AX-89943041	60.27	64.35
AX-89976189	60.27	65.05
AX-89944488	60.27	65.05
AX-89926169	60.27	65.05
AX-89930734	60.27	65.05
AX-89972050	60.27	65.05
AX-89936347	60.27	65.05
AX-89974729	60.27	65.05
AX-89963023	60.27	65.34
AX-89956651	60.27	65.34
AX-89954241	60.52	65.34
AX-89963011	60.52	65.52
AX-89942542	60.52	66.03
AX-89940675	60.52	66.03
AX-89959383	60.52	66.03
AX-89960576	60.52	66.03
AX-89948506	60.57	66.03
AX-89968541	60.57	66.08
AX-89962587	60.57	66.13
AX-89958665	60.57	66.18
AX-89934629	60.57	66.23
AX-89961533	60.57	66.29
AX-89940794	60.57	66.34
AX-89927426	60.57	66.34
AX-89917702	60.57	66.34
AX-89945682	60.57	66.34
AX-89939355	60.57	66.34
AX-89942300	60.57	66.34
AX-89936667	60.57	66.34
AX-89970164	60.57	66.34
AX-89976730	60.57	66.91
AX-89962952	60.57	67.06
AX-89926782	60.57	67.08
AX-89946166	60.57	67.73
AX-89922796	60.57	67.87
AX-89971433	60.57	68.05
AX-89957321	60.57	68.05
AX-89957518	60.57	68.76
AX-89965093	60.57	68.77
AX-89928378	60.57	68.77
AX-89918568	60.57	68.77
AX-89916620	60.57	68.77
AX-89928983	60.57	68.77
AX-89955120	60.57	68.77
AX-89946164	60.57	68.77
AX-89948321	60.57	68.77
AX-89961999	60.57	69.23
AX-89942062	60.57	69.23
AX-89918008	60.57	69.23
AX-89934257	60.57	69.23
AX-89937821	60.57	69.35
AX-89953247	60.57	69.89
AX-89933678	60.57	69.89
AX-89924384	60.57	69.94
AX-89919517	60.57	69.98
AX-89968344	60.57	70.02
AX-89928390	60.57	70.02
AX-89957745	60.57	70.02
AX-89922764	60.57	70.02
AX-89952205	60.57	70.02
AX-89972128	60.57	70.20
AX-89942258	60.57	70.21
AX-89960376	60.57	70.96
AX-89940355	60.61	71.72
AX-89938851	60.61	71.72
AX-89947335	60.61	71.72
AX-89923090	60.61	71.72
AX-89965532	60.61	71.72
AX-89955684	60.61	71.72
AX-89920835	60.61	71.72
AX-89934654	60.61	71.72
AX-89963547	60.61	71.72
AX-89973732	60.65	71.72
AX-89955472	60.65	71.72
AX-89949787	60.65	71.72
AX-89925553	60.65	71.72
AX-89932309	60.65	71.79
AX-89945666	60.65	71.87
AX-89947374	60.65	71.96
AX-89954519	60.65	72.06
AX-89933072	60.65	72.15
AX-89972101	60.65	72.15
AX-89930711	60.65	72.15
AX-89920696	60.65	72.15
AX-89966472	60.65	72.15
AX-89953400	60.65	72.15
AX-89929851	60.65	72.15
AX-89960591	60.65	72.15
AX-89923806	60.65	72.15
AX-89961491	60.65	72.15
AX-89923848	60.65	73.87
AX-89937004	60.65	73.87
AX-89961583	60.65	73.87
AX-89977051	60.65	73.87
AX-89961646	60.65	73.87
AX-89972500	60.65	73.87
AX-89943119	60.65	73.87
AX-89964313	60.65	73.87
AX-89928514	60.66	75.44
AX-89951640	60.67	75.44
AX-89931266	60.68	75.44
AX-89934292	60.69	75.44
AX-89975728	60.69	75.44
AX-89938190	60.69	75.44
AX-89925782	60.69	75.44
AX-89924391	60.71	75.44
AX-89973070	60.72	75.44
AX-89959748	60.74	75.44
AX-89932737	60.74	75.44
AX-89962782	60.74	75.44
AX-89928807	60.74	75.44
AX-89947134	60.74	76.27
AX-89952600	60.74	76.38
AX-89959621	60.74	76.38
AX-89930105	60.74	76.38
AX-89924761	60.74	77.20
AX-89954853	60.74	77.62
AX-89967483	60.74	77.62
AX-89964322	60.74	77.62
AX-89921971	60.74	77.62
AX-89947155	60.74	77.62
AX-89976512	60.74	77.62
AX-89939679	60.74	77.62
AX-89925798	60.74	77.87
AX-89976077	60.74	77.88
AX-89953984	60.74	78.21
AX-89976384	60.74	78.21
AX-89927549	60.74	78.28
AX-89927605	60.74	78.29
AX-89947127	60.74	78.31
AX-89962920	60.74	78.33
AX-89977010	60.74	78.33
AX-89943221	60.74	78.41
AX-89925803	60.74	78.42
AX-89917860	60.74	78.45
AX-89955414	60.74	78.48
AX-89926792	60.74	78.51
AX-89968856	60.74	78.53
AX-89975358	60.74	78.56
AX-89950994	60.74	78.56
AX-89937240	60.74	78.56
AX-89959234	60.74	78.56
AX-89929040	60.74	78.56
AX-89950278	60.74	79.57
AX-89935285	60.74	79.57
AX-89976410	60.76	79.57
AX-89918384	60.78	79.57
AX-89930599	60.78	79.57
AX-89959856	60.78	79.57
AX-89956264	60.78	79.57
AX-89930535	60.78	79.57
AX-89939477	60.78	79.57
AX-89973253	60.78	79.57
AX-89938923	60.78	79.57
AX-89946713	60.78	79.66
AX-89921342	60.78	80.26
AX-89917009	60.78	80.26
AX-89922837	60.78	80.26
AX-89942719	60.78	80.26
AX-89927020	60.78	80.26
AX-89964584	60.78	80.26
AX-89961898	60.78	80.26
AX-89923202	60.78	80.26
AX-89969805	60.78	80.26
AX-89927459	60.78	80.26
AX-89963076	60.78	80.26
AX-89925048	60.78	80.35
AX-89930356	60.78	80.48
AX-89928144	60.78	80.61
AX-89936146	60.78	80.74
AX-89922367	60.78	80.75
AX-89974143	60.78	80.75
AX-89941969	60.78	80.75
AX-89933641	60.78	80.75
AX-89932035	60.78	80.75
AX-89917649	60.78	80.75
AX-89926597	60.78	80.75
AX-89931600	60.78	80.81
AX-89956144	60.78	81.31
AX-89950498	60.78	81.31
AX-89918796	60.78	81.31
AX-89922534	60.78	81.37
AX-89919672	60.78	81.42
AX-89918348	60.78	81.42
AX-89959937	60.78	81.42
AX-89941329	60.78	81.42
AX-89923309	60.78	81.42
AX-89968396	60.78	81.42
AX-89957180	60.78	81.42
AX-89936172	60.78	81.42
AX-89961471	60.78	81.42
AX-89958254	60.78	81.42
AX-89942476	60.78	81.96
AX-89929815	60.78	82.05
AX-89949013	60.78	82.13
AX-89932424	60.78	82.13
AX-89947619	60.78	82.13
AX-89934488	60.78	82.23
AX-89957335	60.78	82.23
AX-89950216	60.78	82.23
AX-89975081	60.78	82.23
AX-89955733	60.78	82.23
AX-89922433	60.78	82.23
AX-89940041	60.78	82.23
AX-89960667	60.78	82.23
AX-89960751	60.78	82.23
AX-89939427	60.78	82.23
AX-89932181	60.78	82.63
AX-89928257	60.78	82.63
AX-89943939	60.78	82.63
AX-89951194	60.78	82.63
AX-89932971	60.78	82.63
AX-89924139	60.78	82.63
AX-89929246	60.78	82.63
AX-89943580	60.78	82.63
AX-89933398	60.78	82.63
AX-89957067	60.78	82.63
AX-89963117	60.78	82.63
AX-89940309	60.78	82.63
AX-89973770	60.78	82.63
AX-89952934	60.78	82.74
AX-89973536	60.78	82.74
AX-89932301	60.78	82.74
AX-89940569	60.78	82.74
AX-89943003	60.78	82.74
AX-89917094	60.78	82.74
AX-89938083	60.78	82.79
AX-89919940	60.78	82.83
AX-89960336	60.78	82.83
AX-89931683	60.78	82.83
AX-89918186	60.78	82.83
AX-89929537	60.78	82.83
AX-89923326	60.78	82.83
AX-89921500	60.78	82.83
AX-89958227	60.78	82.83
AX-89934840	60.78	82.83
AX-89926262	60.78	82.83
AX-89938985	60.78	82.83
AX-89949049	60.78	82.83
AX-89922192	60.78	82.83
AX-89922678	60.78	82.83
AX-89950885	60.78	82.83
AX-89962501	60.78	82.83
AX-89927654	60.78	82.83
AX-89954677	60.78	82.83
AX-89941451	60.78	82.83
AX-89921796	60.78	82.83
AX-89952732	60.78	82.83
AX-89948008	60.78	82.92
AX-89928272	60.78	82.92
AX-89973995	60.78	82.92
AX-89948761	60.78	82.92
AX-89976879	60.78	82.92
AX-89935859	60.78	82.92
AX-89940869	60.78	82.92
AX-89964294	60.78	82.92
AX-89942481	60.78	82.92
AX-89938127	60.78	82.92
AX-89959651	60.78	82.92
AX-89974024	60.78	82.92
AX-89924553	60.78	83.03
AX-89923727	60.78	83.11
AX-89940326	60.78	83.11
AX-89929297	60.78	83.18
AX-89940013	60.78	83.25
AX-89937428	60.78	83.25
AX-89976674	60.78	83.25
AX-89968895	60.78	83.60
AX-89976894	60.78	83.60
AX-89921627	60.78	83.60
AX-89960967	60.78	83.60
AX-89973219	60.78	83.60
AX-89929012	60.78	83.60
AX-89942415	60.78	83.60
AX-89950543	60.78	83.60
AX-89917553	60.78	83.60
AX-89949242	60.78	83.60
AX-89973875	60.78	83.60
AX-89954789	60.78	83.60
AX-89954782	60.78	83.60
AX-89960723	60.78	83.60
AX-89938098	60.78	83.60
AX-89955739	60.78	83.60
AX-89931374	60.78	83.60
AX-89959207	60.78	83.60
AX-89945013	60.78	83.60
AX-89942282	60.78	83.60
AX-89923201	60.78	83.60
AX-89944844	60.78	83.60
AX-89930816	60.78	83.60
AX-89938450	60.78	83.60
AX-89941110	60.78	83.60
AX-89924971	60.78	83.60
AX-89951583	60.78	83.60
AX-89947106	60.78	83.60
AX-89949813	60.78	83.60
AX-89920051	60.78	83.60
AX-89920584	60.78	83.82
AX-89935611	60.78	84.05
AX-89932111	60.78	84.05
AX-89921453	60.78	84.12
AX-89963573	60.78	84.12
AX-89940728	60.78	84.12
AX-89935144	60.78	84.12
AX-89940620	60.78	84.12
AX-89930067	60.78	84.12
AX-89973059	60.78	84.12
AX-89945206	60.78	84.12
AX-89954962	60.78	84.22
AX-89947063	60.78	84.53
AX-89921952	60.78	84.86
AX-89930516	60.78	84.86
AX-89942164	60.78	85.27
AX-89939516	60.78	85.27
AX-89966783	60.78	85.27
AX-89946266	60.78	85.27
AX-89927496	60.78	85.27
AX-89934109	60.78	85.27
AX-89941351	60.78	85.27
AX-89954351	60.78	85.27
AX-89973014	60.78	85.27
AX-89950366	60.78	85.27
AX-89974815	60.78	85.27
AX-89955788	60.78	85.27
AX-89973665	60.78	85.27
AX-89917409	60.78	85.27
AX-89943930	60.78	85.27
AX-89960924	60.78	85.27
AX-89934765	60.78	85.27
AX-89934546	60.78	85.27
AX-89968067	60.78	85.27
AX-89962365	60.78	85.37
AX-89955803	60.78	85.37
AX-89958396	60.78	85.40
AX-89916864	60.78	85.43
AX-89940160	60.78	85.46
AX-89960094	60.78	85.46
AX-89934308	60.78	85.46
AX-89920099	60.78	85.46
AX-89968092	60.78	85.46
AX-89954088	60.78	85.46
AX-89937964	60.78	85.46
AX-89959724	60.78	85.46
AX-89975124	60.78	85.46
AX-89974821	60.78	85.46
AX-89928667	60.78	85.46
AX-89965426	60.78	85.46
AX-89973470	60.78	85.46
AX-89953547	60.78	85.67
AX-89944375	60.78	85.88
AX-89956641	60.78	85.88
AX-89974988	60.78	85.89
AX-89950944	60.78	85.94
AX-89957143	60.78	85.99
AX-89929573	60.78	86.05
AX-89950973	60.78	86.10
AX-89947145	60.78	86.10
AX-89968520	60.78	86.10
AX-89940645	60.78	86.17
AX-89947763	60.78	86.17
AX-89965415	60.78	86.17
AX-89929180	60.78	86.17
AX-89976736	60.78	86.17
AX-89951098	60.78	86.17
AX-89969412	60.78	86.17
AX-89934871	60.78	86.17
AX-89938560	60.78	86.25
AX-89922136	60.78	86.33
AX-89939689	60.78	86.41
AX-89918715	60.78	86.42
AX-89969822	60.79	86.42
AX-89933455	60.80	86.43
AX-89949821	60.81	86.51
AX-89935618	60.82	86.59
AX-89948441	60.84	86.66
AX-89943769	60.84	86.66
AX-89925342	60.85	86.74
AX-89974760	60.86	86.79
AX-89918147	60.87	86.84
AX-89926741	60.88	86.89
AX-89974263	60.89	86.89
AX-89950450	60.91	86.89
AX-89961639	60.91	86.89
AX-89945851	60.91	87.32
AX-89967167	60.91	87.32
AX-89973188	60.91	87.32
AX-89923612	60.91	87.32
AX-89942529	60.91	87.32
AX-89944203	60.91	87.32
AX-89918608	60.91	87.32
AX-89938436	60.95	87.51
AX-89966292	60.99	87.91
AX-89957568	60.99	87.91
AX-89969157	60.99	88.16
AX-89956121	60.99	88.24
AX-89916999	60.99	88.24
AX-89936465	60.99	88.24
AX-89920201	60.99	88.24
AX-89916850	60.99	88.24
AX-89943998	60.99	88.24
AX-89945735	60.99	88.24
AX-89919285	60.99	88.24
AX-89925148	60.99	88.24
AX-89941798	60.99	88.24
AX-89966883	60.99	88.56
AX-89925522	60.99	88.56
AX-89916930	60.99	88.56
AX-89917034	60.99	88.56
AX-89965277	60.99	88.56
AX-89918081	60.99	88.56
AX-89942880	60.99	88.56
AX-89928706	60.99	88.56
AX-89953944	60.99	88.56
AX-89939296	60.99	88.56
AX-89923125	60.99	88.56
AX-89952319	60.99	88.91
AX-89930611	60.99	88.91
AX-89941404	60.99	88.91
AX-89973576	60.99	89.58
AX-89960499	60.99	89.75
AX-89936387	61.01	89.75
AX-89922887	61.03	89.75
AX-89940662	61.03	89.75
AX-89952123	61.03	89.75
AX-89952304	61.03	89.75
AX-89970307	61.03	89.75
AX-89975676	61.03	89.75
AX-89974987	61.03	89.75
AX-89923440	61.03	89.75
AX-89937562	61.03	89.98
AX-89973580	61.03	89.98
AX-89946744	61.03	89.99
AX-89942360	61.03	90.72
AX-89928072	61.03	92.68
AX-89950903	61.03	92.70
AX-89960388	61.03	92.70
AX-89939433	61.04	93.10
AX-89969169	61.04	93.60
AX-89944656	61.04	93.73
AX-89952954	61.48	93.86
AX-89965724	61.48	93.93
AX-89930980	61.48	93.93
AX-89936748	61.48	94.06
AX-89949737	61.48	94.38
AX-89946464	61.48	94.38
AX-89951238	61.48	94.38
AX-89965040	61.48	94.38
AX-89917081	61.48	94.38
AX-89925482	61.48	94.38
AX-89958742	61.48	94.75
AX-89927536	61.48	94.75
AX-89938550	61.48	94.75
AX-89918315	61.48	94.75
AX-89928735	61.48	94.75
AX-89928859	61.48	94.75
AX-89917215	61.48	94.75
AX-89974460	61.48	94.75
AX-89959975	61.89	95.91
AX-89938397	61.89	95.91
AX-89922284	61.89	95.99
AX-89931165	61.89	96.02
AX-89935208	61.89	96.12
AX-89927442	61.89	96.12
AX-89944987	61.89	96.12
AX-89962364	61.89	96.12
AX-89917275	61.89	96.12
AX-89927244	61.89	96.12
AX-89922349	61.89	96.12
AX-89935599	62.09	96.12
AX-89945236	62.31	96.12
AX-89933645	62.31	96.12
AX-89925842	62.31	96.12
AX-89933634	62.31	96.12
AX-89951814	62.31	96.12
AX-89952671	62.31	96.12
AX-89952697	62.31	96.12
AX-89924426	62.31	96.12
AX-89929611	62.31	96.12
AX-89944667	62.31	96.12
AX-89958931	62.33	96.22
AX-89969003	62.36	96.33
AX-89930267	62.38	96.37
AX-89970526	62.39	96.37
AX-89964598	62.57	96.86
AX-89946238	62.74	96.86
AX-89962719	62.74	97.09
AX-89947909	62.74	97.14
AX-89955407	62.74	97.18
AX-89953348	62.74	97.19
AX-89967146	62.74	97.19
AX-89941372	62.74	97.19
AX-89955092	62.74	97.19
AX-89967723	62.74	97.19
AX-89934750	62.74	97.19
AX-89966394	62.74	97.25
AX-89952616	62.74	97.36
AX-89966124	62.78	98.11
AX-89927998	62.78	98.11
AX-89942334	62.78	98.11
AX-89969698	62.78	98.11
AX-89933995	62.82	98.11
AX-89970059	62.82	98.68
AX-89940005	62.82	99.03
AX-89959628	62.82	99.03
AX-89974029	62.82	99.03
AX-89933422	62.82	99.03
AX-89951234	62.82	99.26
AX-89932370	62.82	99.32
AX-89937131	62.82	99.35
AX-89931348	62.82	99.43
AX-89948131	62.82	99.55
AX-89922313	62.82	99.66
AX-89941466	62.82	99.66
AX-89940079	62.82	99.73
AX-89940195	62.82	99.79
AX-89939674	62.82	99.79
AX-89917958	62.82	100.53
AX-89924271	62.82	100.53
AX-89942653	62.82	100.85
AX-89945023	62.82	100.88
AX-89920172	62.82	100.88
AX-89932128	62.82	100.88
AX-89951290	62.82	100.88
AX-89942417	62.82	100.88
AX-89949238	62.82	100.88
AX-89947973	62.82	100.88
AX-89950371	62.82	100.88
AX-89966992	62.82	102.25
AX-89935699	62.82	102.25
AX-89949663	62.82	102.25
AX-89956393	62.82	102.25
AX-89973917	62.82	102.25
AX-89974137	62.82	102.25
AX-89938625	62.82	102.25
AX-89930236	62.82	102.25
AX-89932299	62.82	102.25
AX-89959219	62.82	102.27
AX-89967791	62.82	102.37
AX-89943837	62.82	102.37
AX-89924095	62.82	102.80
AX-89969400	62.82	102.80
AX-89927256	62.82	102.80
AX-89953458	62.82	102.80
AX-89968710	62.82	102.80
AX-89954140	62.82	102.80
AX-89939963	62.82	103.52
AX-89953624	62.82	104.38
AX-89946899	62.82	104.67
AX-89967367	62.82	104.67
AX-89944955	62.82	104.67
AX-89918708	62.82	104.67
AX-89941552	62.82	104.77
AX-89956588	62.82	104.88
AX-89931842	62.82	104.88
AX-89946201	62.82	104.88
AX-89940380	62.82	104.88
AX-89942985	62.82	104.90
AX-89924162	62.82	105.03
AX-89972908	62.82	105.25
AX-89939531	62.82	105.49
AX-89965152	62.82	105.59
AX-89938090	62.82	105.69
AX-89940454	62.82	105.85
AX-89947567	62.82	106.04
AX-89960604	62.82	106.33
AX-89956028	62.82	106.33
AX-89954610	62.82	106.33
AX-89951197	62.82	106.33
AX-89942610	62.82	106.33
AX-89952602	62.82	106.33
AX-89920719	62.82	106.33
AX-89919617	62.82	106.33
AX-89969747	62.82	106.33
AX-89957145	62.82	106.33
AX-89933666	62.82	106.33
AX-89973254	62.82	106.33
AX-89960792	62.82	107.30
AX-89921007	62.82	107.48
AX-89925113	62.82	107.54
AX-89923407	62.82	107.54
AX-89973820	62.82	107.54
AX-89950453	62.82	107.76
AX-89975015	62.82	107.79
AX-89938868	62.82	107.79
AX-89939164	62.82	107.79
AX-89916875	62.82	108.42
AX-89930130	62.82	108.42
AX-89933127	62.82	108.42
AX-89923099	62.82	108.42
AX-89950082	62.82	108.42
AX-89922939	62.82	108.42
AX-89975596	62.82	108.42
AX-89950814	62.82	108.68
AX-89952555	62.82	109.26
AX-89972633	62.82	109.48
AX-89935531	62.82	109.70
AX-89962866	62.82	109.70
AX-89934010	62.82	109.70
AX-89921997	62.82	109.70
AX-89962008	62.82	109.70
AX-89960304	62.82	109.70
AX-89932114	62.87	109.70
AX-89963467	62.87	109.70
AX-89921867	62.87	109.70
AX-89947139	62.87	109.70
AX-89929875	62.87	109.70
AX-89952019	62.89	109.70
AX-89924028	62.91	109.70
AX-89965428	62.91	109.70
AX-89960691	62.91	109.94
AX-89945033	62.95	109.94
AX-89961410	62.95	110.15
AX-89925943	62.95	110.36
AX-89949595	62.95	110.41
AX-89935921	62.95	110.45
AX-89919777	62.95	111.10
AX-89941962	62.95	111.81
AX-89953867	62.95	111.98
AX-89955527	62.95	112.54
AX-89960018	62.95	112.55
AX-89969893	62.95	112.55
AX-89938926	62.95	112.55
AX-89940133	62.95	112.55
AX-89924231	62.95	112.55
AX-89928811	62.95	112.55
AX-89950069	62.95	112.67
AX-89971274	62.95	112.67
AX-89942561	62.95	115.22
AX-89956986	62.95	115.22
AX-89923418	62.95	115.22
AX-89953806	62.95	115.30
AX-89927036	62.95	115.30
AX-89954556	62.95	115.30
AX-89941774	62.95	115.30
AX-89948769	62.95	115.30
AX-89931386	62.95	115.30
AX-89951132	62.95	116.31
AX-89939823	62.95	116.33
AX-89958124	62.97	116.33
AX-89962386	62.99	116.33
AX-89972586	62.99	116.33
AX-89933999	62.99	116.33
AX-89959046	62.99	116.33
AX-89955829	62.99	116.34
AX-89955882	62.99	116.48
AX-89951972	62.99	116.62
AX-89939218	62.99	116.83
AX-89966106	62.99	116.85
AX-89959631	62.99	116.87
AX-89942081	62.99	116.88
AX-89972613	62.99	117.12
AX-89924388	62.99	117.24
AX-89973021	62.99	117.37
AX-89925814	62.99	117.49
AX-89961733	62.99	117.55
AX-89929234	62.99	118.07
AX-89934248	62.99	118.59
AX-89948935	62.99	118.59
AX-89968114	62.99	118.59
AX-89961671	62.99	118.59
AX-89968314	62.99	118.59
AX-89962755	62.99	118.61
AX-89924396	62.99	118.72
AX-89930546	62.99	118.84
AX-89953973	62.99	118.84
AX-89927641	62.99	118.90
AX-89964828	62.99	118.97
AX-89920915	63.01	119.07
AX-89933894	63.02	119.07
AX-89935520	63.04	119.07
AX-89964520	63.04	119.35
AX-89976906	63.04	119.39
AX-89954048	63.04	119.46
AX-89941539	63.04	119.52
AX-89927409	63.04	119.52
AX-89923178	63.04	119.52
AX-89931432	63.04	119.52
AX-89933365	63.04	119.52
AX-89968732	63.04	119.85
AX-89946230	63.04	120.04
AX-89923260	63.04	120.05
AX-89936732	63.04	120.05
AX-89949488	63.04	120.09
AX-89925846	63.04	120.12
AX-89970194	63.04	120.13
AX-89935249	63.04	120.13
AX-89921362	63.04	120.13
AX-89918473	63.04	120.18
AX-89969608	63.04	120.59
AX-89931715	63.04	120.81
AX-89967542	63.04	121.03
AX-89943652	63.04	121.03
AX-89941081	63.04	121.03
AX-89934866	63.04	121.03
AX-89966345	63.04	121.03
AX-89928618	63.04	121.03
AX-89925614	63.04	121.03
AX-89966623	63.04	121.03
AX-89922190	63.04	121.03
AX-89928121	63.04	121.26
AX-89976230	63.04	121.26
AX-89963336	63.04	121.26
AX-89945945	63.04	121.26
AX-89974372	63.04	121.26
AX-89972943	63.04	121.26
AX-89940981	63.04	121.26
AX-89968087	63.04	121.27
AX-89943268	63.04	121.27
AX-89952422	63.04	121.28
AX-89965527	63.04	121.29
AX-89952655	63.04	121.30
AX-89926689	63.04	121.31
AX-89934069	63.04	121.31
AX-89930923	63.04	121.31
AX-89918144	63.04	121.31
AX-89955347	63.04	121.31
AX-89923294	63.04	121.37
AX-89930047	63.04	121.75
AX-89942820	63.04	121.98
AX-89957197	63.04	121.98
AX-89939315	63.04	121.98
AX-89926528	63.04	121.98
AX-89920669	63.04	122.43
AX-89939318	63.04	122.63
AX-89969961	63.04	122.69
AX-89931865	63.04	122.89
AX-89970488	63.04	123.09
AX-89929037	63.04	123.22
AX-89937255	63.04	123.41
AX-89938327	63.04	123.61
AX-89933081	63.04	123.62
AX-89951872	63.04	123.90
AX-89966746	63.04	123.90
AX-89952458	63.04	123.90
AX-89930788	63.04	123.90
AX-89956163	63.04	123.91
AX-89970612	63.04	123.95
AX-89921800	63.04	123.99
AX-89950664	63.04	124.49
AX-89924931	63.04	124.50
AX-89948289	63.04	124.81
AX-89956390	63.04	125.13
AX-89947740	63.04	125.36
AX-89955290	63.04	125.37
AX-89943165	63.04	125.37
AX-89924738	63.04	125.37
AX-89935530	63.04	125.37
AX-89947785	63.04	125.37
AX-89939700	63.04	125.37
AX-89975582	63.04	125.49
AX-89945324	63.04	125.86
AX-89967870	63.04	125.86
AX-89971478	63.04	125.86
AX-89918455	63.04	125.86
AX-89933215	63.04	125.86
AX-89961781	63.04	125.86
AX-89934438	63.04	125.87
AX-89951959	63.05	126.30
AX-89966722	63.05	126.30
AX-89963546	63.05	126.30
AX-89931632	63.06	126.30
AX-89932244	63.06	126.30
AX-89936826	63.07	126.30
AX-89937851	63.07	126.30
AX-89934703	63.08	126.30
AX-89951323	63.08	126.57
AX-89924870	63.08	126.77
AX-89951375	63.08	126.98
AX-89947404	63.10	127.04
AX-89964008	63.12	127.11
AX-89930587	63.12	127.11
AX-89943777	63.14	127.11
AX-89933340	63.16	127.11
AX-89931925	63.16	127.11
AX-89967851	63.16	127.11
AX-89974258	63.16	127.11
AX-89974733	63.16	127.11
AX-89919058	63.16	127.91
AX-89967086	63.16	127.98
AX-89926807	63.16	128.00
AX-89976150	63.16	128.03
AX-89928583	63.16	128.38
AX-89939293	63.16	128.72
AX-89942772	63.16	128.77
AX-89967411	63.16	129.00
AX-89957448	63.16	129.23
AX-89972793	63.16	129.23
AX-89970248	63.16	129.23
AX-89926506	63.16	129.40
AX-89946563	63.16	129.40
AX-89924529	63.16	129.40
AX-89930309	63.16	129.40
AX-89965788	63.16	129.80
AX-89926018	63.16	129.80
AX-89929826	63.16	129.80
AX-89955842	63.16	129.80
AX-89935492	63.16	129.80
AX-89954897	63.16	129.80
AX-89938478	63.16	129.80
AX-89971852	63.16	130.59
AX-89924225	63.16	131.11
AX-89928708	63.16	131.11
AX-89951887	63.16	131.11
AX-89926023	63.16	131.11
AX-89924712	63.16	131.11
AX-89937285	63.23	131.11
AX-89957141	63.23	131.11
AX-89966970	63.23	131.11
AX-89974594	63.23	131.31
AX-89946252	63.23	131.31
AX-89938452	63.23	131.65
AX-89926687	63.23	131.65
AX-89975104	63.23	131.70
AX-89950794	63.23	131.70
AX-89917872	63.23	131.70
AX-89949352	63.23	131.70
AX-89949858	63.23	131.70
AX-89973981	63.23	131.70
AX-89972283	63.23	131.70
AX-89925302	63.23	131.70
AX-89955448	63.23	131.70
AX-89954879	63.23	131.70
AX-89973207	63.23	131.70
AX-89965242	63.23	131.70
AX-89956428	63.23	131.70
AX-89940022	63.23	131.70
AX-89918808	63.23	131.70
AX-89951097	63.23	131.70
AX-89971143	63.23	131.80
AX-89946692	63.23	131.91
AX-89918870	63.23	132.01
AX-89972390	63.23	132.01
AX-89932656	63.23	132.01
AX-89929684	63.23	132.01
AX-89961060	63.23	132.01
AX-89952946	63.23	132.01
AX-89972848	63.23	132.02
AX-89964190	63.23	132.25
AX-89960475	63.23	132.28
AX-89971119	63.23	132.42
AX-89953459	63.23	132.66
AX-89964771	63.23	136.39
AX-89949818	63.23	136.39
AX-89943646	63.23	136.39
AX-89969614	63.23	136.82
AX-89957111	63.23	136.82
AX-89950970	63.23	136.82
AX-89972092	63.23	136.86
AX-89932448	63.23	136.90
AX-89929208	63.23	136.90
AX-89919227	63.23	136.92
AX-89924875	63.23	136.94
AX-89929657	63.23	137.14
AX-89958805	63.23	137.28
AX-89928401	63.23	137.28
AX-89951915	63.23	137.30
AX-89968297	63.23	137.32
AX-89928304	63.23	137.34
AX-89954620	63.23	137.36
AX-89970819	63.23	137.37
AX-89925669	63.23	137.37
AX-89930745	63.23	137.48
AX-89965983	63.23	137.48
AX-89930076	63.30	137.48
AX-89952276	63.30	137.48
AX-89973257	63.30	137.96
AX-89974481	63.30	138.21
AX-89954237	63.30	138.21
AX-89942828	63.30	138.35
AX-89934814	63.30	138.35
AX-89958451	63.36	138.35
AX-89917673	63.36	138.81
AX-89933697	63.36	138.81
AX-89941426	63.36	138.81
AX-89955226	63.36	138.81
AX-89931876	63.36	138.81
AX-89920812	63.36	138.81
AX-89946102	63.36	138.81
AX-89954316	63.36	139.13
AX-89919106	63.36	139.46
AX-89937413	63.36	139.46
AX-89919866	63.36	139.46
AX-89976144	63.43	139.46
AX-89921154	63.49	139.46
AX-89961207	63.49	139.53
AX-89927406	63.49	139.53
AX-89962302	63.49	139.53
AX-89955579	63.49	139.53
AX-89972934	63.49	139.53
AX-89935032	63.49	139.53
AX-89935257	63.49	139.53
AX-89922222	63.49	139.53
AX-89931031	63.49	139.53
AX-89922757	63.49	139.53
AX-89949504	63.49	139.53
AX-89965711	63.49	139.89
AX-89951699	63.49	139.89
AX-89917367	63.52	139.89
AX-89937374	63.56	139.89
AX-89922525	63.56	139.89
AX-89963173	63.56	139.89
AX-89917688	63.56	139.89
AX-89951152	63.56	139.89
AX-89941987	63.56	139.89
AX-89973189	63.56	140.77
AX-89944501	63.62	140.77
AX-89929241	63.62	140.77
AX-89926013	63.62	140.77
AX-89967199	63.62	141.25
AX-89924440	63.62	141.48
AX-89965645	63.62	141.71
AX-89972382	63.62	141.71
AX-89943094	63.62	141.71
AX-89935600	63.75	141.71
AX-89918629	63.75	141.76
AX-89919973	63.75	141.76
AX-89927062	63.75	141.76
AX-89956248	63.75	141.76
AX-89958605	63.75	141.76
AX-89955761	63.75	141.76
AX-89938797	63.75	141.76
AX-89962927	63.75	141.84
AX-89922330	63.75	141.84
AX-89974225	63.75	141.84
AX-89976897	63.75	142.43
AX-89945750	63.75	142.44
AX-89954747	63.75	142.46
AX-89920367	63.75	142.46
AX-89923043	63.75	143.04
AX-89974807	63.75	143.19
AX-89967147	63.75	143.19
AX-89955721	63.75	143.20
AX-89974287	63.75	143.20
AX-89952466	63.75	143.59
AX-89972749	63.82	143.59
AX-89929472	63.82	143.59
AX-89923997	63.82	143.59
AX-89964528	63.82	143.59
AX-89962512	63.82	143.60
AX-89975681	63.82	143.66
AX-89945103	63.82	143.66
AX-89952675	63.82	143.66
AX-89961315	63.82	144.06
AX-89965649	63.82	144.06
AX-89946516	63.82	144.06
AX-89970360	63.82	144.06
AX-89970352	63.82	144.06
AX-89971286	63.85	144.06
AX-89927973	63.88	144.47
AX-89960398	63.88	145.11
AX-89958567	63.88	145.11
AX-89964010	63.88	145.11
AX-89947163	63.88	145.30
AX-89952920	63.88	145.30
AX-89930258	63.88	145.30
AX-89920788	63.88	145.30
AX-89920035	63.88	145.30
AX-89960887	63.88	145.30
AX-89923665	63.90	145.30
AX-89930534	63.91	145.58
AX-89928842	63.92	145.92
AX-89924889	63.95	146.09
AX-89934201	63.95	146.11
AX-89957728	63.95	146.61
AX-89932775	64.01	146.87
AX-89923143	64.04	147.24
AX-89958713	64.09	147.55
AX-89918749	64.09	147.55
AX-89964921	64.09	147.64
AX-89973915	64.09	147.64
AX-89919278	64.09	147.64
AX-89971000	64.09	147.64
AX-89945607	64.13	147.64
AX-89942758	64.14	147.64
AX-89976855	64.16	147.86
AX-89943600	64.16	147.95
AX-89923083	64.16	147.99
AX-89955008	64.16	148.02
AX-89958420	64.16	148.06
AX-89936329	64.18	148.11
AX-89926408	64.20	148.11
AX-89964754	64.22	148.35
AX-89920417	64.22	148.41
AX-89950512	64.22	148.45
AX-89950351	64.24	148.68
AX-89948219	64.26	148.70
AX-89958986	64.29	148.87
AX-89976865	64.29	148.87
AX-89935861	64.29	148.87
AX-89970975	64.29	149.51
AX-89952290	64.29	149.51
AX-89970294	64.29	149.51
AX-89946976	64.29	149.98
AX-89936807	64.29	150.44
AX-89959531	64.29	150.45
AX-89934982	64.36	150.48
AX-89939643	64.36	150.57
AX-89965735	64.36	151.51
AX-89972997	64.36	151.60
AX-89936982	64.36	151.60
AX-89924205	64.39	151.60
AX-89946817	64.43	151.61
AX-89932197	64.43	151.95
AX-89927966	64.43	152.69
AX-89964178	64.43	152.75
AX-89952806	64.43	152.95
AX-89961697	64.43	153.26
AX-89930234	64.43	153.64
AX-89972552	64.43	154.85
AX-89942339	64.43	154.89
AX-89965708	64.50	154.92
AX-89960981	64.50	154.93
AX-89957452	64.50	154.94
AX-89924751	64.50	154.95
AX-89937606	64.50	155.52
AX-89940310	64.50	156.09
AX-89943007	64.59	156.31
AX-89956567	64.59	156.34
AX-89965636	64.59	156.34
AX-89917503	64.59	156.35
AX-89919007	64.59	156.35
AX-89966731	64.59	156.35
AX-89948728	64.59	156.35
AX-89975029	64.64	156.58
AX-89967481	64.72	156.62
AX-89941832	64.80	157.36
AX-89931045	64.81	158.11
AX-89929660	64.81	158.57
AX-89955054	64.81	158.67
AX-89942654	64.81	158.67
AX-89954878	64.81	158.72
AX-89924542	64.81	158.85
AX-89933810	64.81	158.86
AX-89944828	64.81	158.88
AX-89947016	64.81	158.90
AX-89945278	64.81	158.92
AX-89944441	64.81	158.95
AX-89936595	66.40	158.95
AX-89952108	66.40	158.96
AX-89934545	67.16	158.98
AX-89951729	67.18	159.75
AX-89927893	67.19	159.79
AX-89957874	67.20	159.91
AX-89976076	67.20	159.96

## Sheet: Chr04
All SNPs	Male	Female
AX-89941488	0.00	0.00
AX-89970462	0.22	0.03
AX-89973889	0.22	0.42
AX-89965409	0.22	0.42
AX-89920616	0.22	0.42
AX-89976307	0.22	0.42
AX-89970971	0.39	0.42
AX-89940886	0.63	0.42
AX-89962339	0.84	0.42
AX-89943403	1.05	0.42
AX-89925135	1.05	0.42
AX-89916973	1.05	0.42
AX-89946190	1.05	0.42
AX-89944277	1.05	0.90
AX-89967206	1.05	0.93
AX-89946592	1.05	0.96
AX-89970899	1.05	0.96
AX-89943691	1.05	0.96
AX-89962499	1.06	0.96
AX-89950097	3.07	0.96
AX-89970623	3.83	0.96
AX-89971930	5.81	0.96
AX-89930932	5.82	0.96
AX-89951075	5.83	0.96
AX-89944483	5.83	0.96
AX-89944490	5.84	0.96
AX-89968759	5.85	0.96
AX-89972264	5.93	0.96
AX-89975188	8.84	0.96
AX-89968846	11.51	0.96
AX-89953990	14.35	0.96
AX-89921681	16.75	0.99
AX-89939747	18.19	1.04
AX-89936993	18.22	1.05
AX-89970800	18.24	1.06
AX-89972067	18.56	1.61
AX-89967311	18.61	1.62
AX-89947608	18.84	1.62
AX-89970115	18.84	2.71
AX-89935651	18.84	2.71
AX-89965539	18.85	2.71
AX-89929115	18.89	2.71
AX-89972636	19.01	2.71
AX-89976604	19.02	2.71
AX-89931520	19.57	2.71
AX-89966085	31.77	2.71
AX-89959772	31.78	2.71
AX-89923046	31.78	2.71
AX-89935595	31.78	2.71
AX-89942839	31.79	2.94
AX-89962590	31.83	2.94
AX-89963548	35.19	2.95
AX-89971949	38.55	2.95
AX-89925917	42.95	2.97
AX-89937434	43.28	3.59
AX-89966963	43.28	3.59
AX-89970302	43.28	3.59
AX-89972401	43.28	3.65
AX-89938872	43.28	3.65
AX-89942925	43.28	3.65
AX-89929175	43.28	3.65
AX-89935322	43.28	3.65
AX-89970926	43.75	3.65
AX-89933106	43.75	3.65
AX-89949209	43.75	3.65
AX-89959104	43.75	3.65
AX-89936408	43.75	3.65
AX-89964193	43.94	3.65
AX-89971300	43.94	3.65
AX-89945579	43.94	3.65
AX-89947921	43.94	3.65
AX-89956898	43.94	3.65
AX-89941911	43.94	4.22
AX-89968770	43.94	4.22
AX-89953198	43.95	4.22
AX-89975366	44.12	4.22
AX-89932813	45.29	4.23
AX-89933095	46.16	4.34
AX-89933984	46.30	4.85
AX-89964033	46.56	4.85
AX-89961803	47.41	4.85
AX-89938874	48.01	4.85
AX-89927298	48.01	4.85
AX-89975166	48.01	4.85
AX-89939683	48.39	4.85
AX-89918320	48.73	4.85
AX-89944876	48.90	4.85
AX-89935730	50.56	4.85
AX-89944112	50.62	4.86
AX-89966825	50.66	4.87
AX-89928118	50.66	4.88
AX-89925149	50.66	5.15
AX-89958952	50.66	5.23
AX-89925035	50.66	5.36
AX-89931279	50.66	5.49
AX-89935669	50.66	5.49
AX-89976591	50.66	5.51
AX-89926287	50.66	5.98
AX-89943721	50.66	6.25
AX-89952313	51.08	6.29
AX-89974477	51.08	6.31
AX-89973018	51.25	6.33
AX-89923632	51.74	6.40
AX-89965522	51.74	6.50
AX-89946603	51.74	6.60
AX-89965153	51.74	6.74
AX-89923157	51.89	6.77
AX-89963237	51.98	6.78
AX-89937629	52.11	7.52
AX-89921401	52.11	7.52
AX-89926273	52.12	7.52
AX-89950631	52.12	7.52
AX-89971347	52.13	7.60
AX-89929871	52.37	7.60
AX-89922242	52.37	7.60
AX-89916648	52.37	7.60
AX-89945536	52.37	7.60
AX-89922643	52.37	7.60
AX-89916739	52.44	7.60
AX-89930317	52.44	7.92
AX-89968967	52.44	8.06
AX-89919305	52.84	8.07
AX-89922253	52.89	8.65
AX-89930250	52.96	8.65
AX-89962368	52.96	8.65
AX-89918278	52.96	8.71
AX-89948664	52.97	8.71
AX-89937051	52.97	8.80
AX-89961641	52.97	8.91
AX-89926653	52.97	8.91
AX-89954034	52.97	8.91
AX-89954258	52.97	8.91
AX-89943932	52.97	8.91
AX-89962137	52.97	8.91
AX-89961353	52.97	8.91
AX-89935268	52.97	8.91
AX-89974262	52.97	9.44
AX-89944347	52.97	9.44
AX-89932215	52.97	9.44
AX-89939353	52.97	9.44
AX-89966675	53.09	9.76
AX-89933542	53.09	10.09
AX-89949327	53.09	10.09
AX-89946237	53.09	10.09
AX-89924103	53.09	10.09
AX-89921602	53.09	10.09
AX-89923836	53.09	10.09
AX-89918488	53.74	11.15
AX-89962171	53.74	11.18
AX-89924382	53.87	11.48
AX-89924265	53.92	12.03
AX-89918756	53.96	12.03
AX-89958668	53.96	12.03
AX-89954863	53.96	12.03
AX-89963124	53.96	12.03
AX-89918050	53.96	12.03
AX-89948929	53.96	12.03
AX-89961251	53.96	12.16
AX-89933433	53.96	12.17
AX-89925298	53.96	12.77
AX-89944052	53.97	12.77
AX-89976458	53.97	12.85
AX-89935047	53.97	12.85
AX-89964163	53.97	12.95
AX-89930235	53.97	12.99
AX-89962538	53.97	13.12
AX-89951831	53.97	13.12
AX-89956247	53.97	13.55
AX-89965011	53.97	13.81
AX-89970054	53.97	13.81
AX-89948661	53.97	13.81
AX-89968304	53.97	13.81
AX-89933838	53.97	14.38
AX-89966542	54.04	14.60
AX-89917984	54.11	14.64
AX-89966566	54.11	14.90
AX-89923766	54.11	14.90
AX-89975045	54.11	14.90
AX-89941670	54.11	14.90
AX-89936158	54.11	15.10
AX-89924584	54.11	15.25
AX-89932020	54.12	15.25
AX-89946044	54.13	15.31
AX-89976105	54.14	15.31
AX-89935565	54.16	15.31
AX-89956862	54.16	15.31
AX-89952779	54.16	15.31
AX-89954653	54.16	15.31
AX-89971204	54.16	15.31
AX-89952909	54.16	15.31
AX-89936015	54.16	15.31
AX-89947161	54.16	15.31
AX-89970067	54.16	15.73
AX-89943818	54.16	15.73
AX-89971568	54.16	15.73
AX-89935658	54.36	16.15
AX-89958848	54.36	16.39
AX-89959126	54.36	16.80
AX-89966555	54.36	16.80
AX-89922494	54.36	16.80
AX-89930389	54.36	16.80
AX-89958992	54.36	16.80
AX-89920279	54.75	17.51
AX-89931673	54.75	17.51
AX-89936047	54.76	17.51
AX-89969034	54.77	17.80
AX-89974093	54.77	17.80
AX-89928308	54.77	17.80
AX-89974141	54.77	17.98
AX-89966541	54.77	18.15
AX-89968720	54.77	18.15
AX-89968140	54.77	18.55
AX-89954792	54.77	18.55
AX-89962939	54.77	18.55
AX-89921812	54.77	18.55
AX-89923164	54.77	18.55
AX-89947056	54.77	18.55
AX-89964119	54.77	18.60
AX-89949084	54.77	18.64
AX-89936165	54.77	18.69
AX-89939089	54.77	18.73
AX-89942602	54.77	18.73
AX-89964448	54.77	18.73
AX-89929359	54.77	18.79
AX-89973832	54.77	18.79
AX-89955621	54.77	18.79
AX-89950796	54.77	18.79
AX-89952835	54.77	18.79
AX-89916761	54.77	18.79
AX-89942364	54.77	19.30
AX-89938886	54.77	19.37
AX-89934883	54.77	19.43
AX-89923879	54.77	19.52
AX-89920108	54.80	20.22
AX-89965584	55.09	21.09
AX-89945214	55.11	21.16
AX-89943071	55.11	21.22
AX-89967355	55.11	21.51
AX-89971452	55.11	21.53
AX-89972217	55.11	21.58
AX-89971763	55.11	21.64
AX-89939065	55.11	21.70
AX-89960024	55.11	21.70
AX-89932423	55.11	21.70
AX-89947923	55.11	21.70
AX-89939809	55.11	21.70
AX-89975333	55.11	21.81
AX-89924914	55.11	22.04
AX-89950359	55.11	22.04
AX-89917891	55.11	22.04
AX-89924496	55.11	22.49
AX-89941717	55.11	22.50
AX-89957891	55.11	22.61
AX-89926388	55.11	22.61
AX-89943857	55.11	22.61
AX-89959487	55.11	22.61
AX-89946718	55.11	22.61
AX-89959362	55.11	22.61
AX-89943232	55.11	22.61
AX-89935871	55.11	22.61
AX-89968571	55.11	22.63
AX-89966035	55.11	23.78
AX-89972146	55.11	23.78
AX-89924494	55.11	23.78
AX-89966737	55.11	23.87
AX-89961924	55.11	23.92
AX-89932261	55.11	23.94
AX-89931912	55.11	24.11
AX-89936882	55.11	24.28
AX-89917280	55.11	24.29
AX-89960852	55.11	24.29
AX-89928408	55.11	24.29
AX-89926501	55.11	24.30
AX-89971523	55.11	24.30
AX-89924492	55.11	24.31
AX-89941540	55.11	24.36
AX-89917109	55.11	24.42
AX-89925532	55.11	24.45
AX-89927104	55.11	24.45
AX-89967694	55.15	24.82
AX-89932915	55.18	25.81
AX-89963114	55.18	25.81
AX-89976870	55.18	25.81
AX-89933534	55.18	25.81
AX-89962002	55.18	25.81
AX-89939465	55.18	25.81
AX-89920750	55.18	25.83
AX-89936437	55.18	25.86
AX-89951418	55.18	25.90
AX-89976139	55.18	25.93
AX-89922301	55.18	25.97
AX-89924280	55.18	26.01
AX-89962142	55.18	26.02
AX-89921376	55.18	26.03
AX-89941888	55.18	26.05
AX-89922357	55.18	26.13
AX-89935357	55.18	26.39
AX-89939798	55.18	26.65
AX-89936366	55.18	27.61
AX-89926507	55.18	27.61
AX-89970079	55.18	27.61
AX-89945745	55.18	27.61
AX-89949308	55.18	28.05
AX-89929378	55.18	28.05
AX-89976283	55.18	28.05
AX-89929752	55.18	28.05
AX-89972034	55.18	28.05
AX-89921955	55.18	28.05
AX-89968696	55.18	28.32
AX-89931697	55.18	28.55
AX-89920464	55.18	28.55
AX-89966098	55.18	28.55
AX-89930453	55.18	28.55
AX-89937822	55.18	28.55
AX-89938171	55.18	28.55
AX-89918539	55.18	28.55
AX-89968929	55.18	28.55
AX-89956195	55.18	29.44
AX-89941042	55.18	29.44
AX-89975808	55.18	29.44
AX-89940805	55.18	29.44
AX-89939857	55.18	29.48
AX-89945746	55.18	29.48
AX-89939505	55.18	29.48
AX-89924425	55.18	29.50
AX-89936391	55.18	29.55
AX-89963865	55.19	30.28
AX-89936503	55.20	30.34
AX-89971394	55.21	30.43
AX-89973609	55.23	30.43
AX-89964522	55.24	31.31
AX-89916723	55.25	31.88
AX-89940736	55.25	31.88
AX-89934585	55.25	31.88
AX-89950749	55.25	31.88
AX-89942749	55.25	32.27
AX-89923254	55.25	32.27
AX-89974572	55.25	32.27
AX-89917054	55.25	32.27
AX-89971208	55.25	32.27
AX-89926786	55.25	32.41
AX-89941024	55.25	32.54
AX-89961568	55.25	32.55
AX-89942646	55.25	32.57
AX-89920090	55.25	32.63
AX-89975167	55.25	32.88
AX-89944067	55.25	33.13
AX-89936622	55.25	33.18
AX-89960419	55.25	33.18
AX-89933994	55.25	33.22
AX-89954502	55.27	33.25
AX-89946382	55.30	33.50
AX-89935414	55.32	33.60
AX-89952976	55.34	34.55
AX-89920692	55.34	34.55
AX-89974265	55.34	34.55
AX-89954489	55.34	34.55
AX-89969414	55.34	34.55
AX-89944839	55.39	34.69
AX-89974365	55.39	34.85
AX-89964942	55.39	35.01
AX-89956563	55.39	35.17
AX-89944428	55.39	35.17
AX-89939182	55.39	35.26
AX-89917659	55.39	35.34
AX-89918181	55.39	35.34
AX-89933119	55.39	35.34
AX-89921215	55.39	36.14
AX-89934976	55.39	36.37
AX-89941703	55.39	36.74
AX-89940914	55.39	36.74
AX-89917420	55.39	36.74
AX-89916800	55.39	36.74
AX-89943448	55.40	36.74
AX-89949523	55.41	37.04
AX-89922811	55.42	37.04
AX-89918710	55.43	37.13
AX-89972737	55.44	37.13
AX-89967735	55.44	37.52
AX-89958721	55.44	38.52
AX-89946143	55.44	38.53
AX-89971306	55.44	39.34
AX-89967378	55.44	39.34
AX-89930973	55.44	39.37
AX-89951172	55.44	39.39
AX-89944663	55.44	39.41
AX-89966598	55.44	39.44
AX-89975652	55.44	39.46
AX-89947292	55.44	39.49
AX-89941902	55.44	39.49
AX-89960230	55.44	39.61
AX-89943244	55.44	39.77
AX-89967882	55.44	39.78
AX-89917657	55.44	39.78
AX-89976260	55.44	39.78
AX-89976719	55.44	39.78
AX-89951950	55.44	39.78
AX-89923158	55.44	39.78
AX-89948265	55.44	39.78
AX-89940203	55.44	39.78
AX-89956295	55.45	39.78
AX-89951859	55.45	39.78
AX-89932921	55.46	39.78
AX-89946520	55.47	39.78
AX-89933112	55.47	39.78
AX-89942963	55.47	39.78
AX-89946803	55.48	39.78
AX-89946655	55.49	39.78
AX-89933149	55.49	39.86
AX-89942860	55.49	39.94
AX-89964780	55.49	40.03
AX-89965796	55.49	40.11
AX-89966355	55.49	40.15
AX-89934747	55.49	40.44
AX-89937979	55.50	40.49
AX-89963975	55.50	40.50
AX-89950156	55.51	40.51
AX-89944756	55.51	40.56
AX-89956039	55.51	40.56
AX-89932701	55.52	40.56
AX-89938763	55.52	40.61
AX-89967555	55.53	40.62
AX-89920957	55.53	41.25
AX-89939091	55.54	41.38
AX-89945318	55.54	41.38
AX-89949487	55.54	41.38
AX-89935962	55.54	41.38
AX-89950279	55.54	41.38
AX-89960465	55.54	41.38
AX-89967115	55.54	41.38
AX-89931736	55.54	41.38
AX-89957221	55.54	41.42
AX-89966047	55.54	41.46
AX-89965568	55.54	41.50
AX-89951473	55.54	41.83
AX-89930031	55.58	41.85
AX-89970286	55.58	41.88
AX-89951769	55.58	42.03
AX-89947912	55.58	42.18
AX-89963448	55.58	42.50
AX-89969198	55.58	42.52
AX-89972057	55.58	43.19
AX-89924999	55.58	43.19
AX-89971114	55.58	43.19
AX-89938206	55.58	45.03
AX-89916743	55.58	45.03
AX-89918333	55.58	45.03
AX-89926329	55.58	45.03
AX-89969146	55.58	45.03
AX-89920164	55.58	46.33
AX-89920879	55.60	47.18
AX-89946593	55.62	47.18
AX-89957870	55.65	47.18
AX-89949546	55.71	47.39
AX-89962066	55.71	47.70
AX-89965920	55.71	47.99
AX-89921472	55.71	48.16
AX-89921649	55.71	48.16
AX-89919216	55.71	48.21
AX-89936137	55.71	48.23
AX-89970672	55.71	48.25
AX-89955233	55.71	48.25
AX-89922872	55.71	48.25
AX-89961793	55.71	48.25
AX-89921399	55.71	48.25
AX-89961214	55.71	48.25
AX-89960895	55.71	48.25
AX-89934594	55.71	48.46
AX-89944437	55.71	48.46
AX-89951823	55.71	48.46
AX-89933537	55.71	48.46
AX-89930159	55.71	48.46
AX-89936830	55.71	48.46
AX-89953931	55.71	48.46
AX-89941894	55.71	48.46
AX-89937110	55.71	48.46
AX-89970028	55.71	48.46
AX-89934254	55.71	49.28
AX-89950202	55.71	49.31
AX-89929435	55.71	49.31
AX-89969576	55.71	49.31
AX-89964904	55.71	49.31
AX-89924727	55.71	49.31
AX-89917830	55.71	49.37
AX-89963393	55.71	49.42
AX-89955116	55.73	49.43
AX-89957988	55.75	49.55
AX-89937682	55.75	49.68
AX-89966237	55.75	49.81
AX-89921930	55.75	49.81
AX-89929579	55.75	49.81
AX-89936415	55.75	49.81
AX-89972428	55.75	51.53
AX-89925688	55.75	51.53
AX-89952257	55.75	51.53
AX-89976093	55.75	51.80
AX-89933462	55.75	51.80
AX-89918978	55.75	51.80
AX-89933857	55.75	51.80
AX-89923784	55.75	51.80
AX-89919134	55.75	51.80
AX-89958431	55.75	51.80
AX-89933796	55.75	51.80
AX-89939309	55.75	51.80
AX-89974732	55.75	51.80
AX-89919094	55.75	51.81
AX-89936684	55.75	52.62
AX-89946178	55.75	52.63
AX-89948339	55.75	52.63
AX-89936699	55.75	52.98
AX-89947377	55.80	52.98
AX-89922376	55.80	53.36
AX-89971152	55.80	53.42
AX-89932122	55.84	53.42
AX-89950021	55.84	54.38
AX-89926099	55.84	54.66
AX-89952620	55.84	54.66
AX-89924087	55.84	54.73
AX-89932820	55.84	54.74
AX-89957195	55.84	54.74
AX-89922020	55.84	54.74
AX-89917443	55.84	54.74
AX-89933483	55.84	54.74
AX-89970055	55.84	54.74
AX-89968195	55.85	54.74
AX-89949432	55.87	54.74
AX-89927871	55.88	54.74
AX-89955980	55.90	54.74
AX-89940496	55.91	54.74
AX-89947012	55.92	54.74
AX-89969597	55.92	54.74
AX-89916833	55.92	54.74
AX-89926466	55.92	54.74
AX-89941653	55.92	54.74
AX-89924251	55.92	54.74
AX-89936101	55.92	56.27
AX-89968017	55.92	56.34
AX-89916555	55.92	56.34
AX-89965420	55.92	56.34
AX-89948117	55.92	56.44
AX-89924438	55.92	56.50
AX-89916932	55.92	56.50
AX-89961585	55.92	56.50
AX-89920805	55.92	56.50
AX-89935429	55.92	57.28
AX-89923265	55.92	57.55
AX-89936152	55.92	57.55
AX-89918209	55.92	57.55
AX-89966347	55.92	57.55
AX-89962808	55.92	57.73
AX-89966845	55.92	57.90
AX-89926233	55.92	58.06
AX-89941932	55.92	58.06
AX-89924385	55.92	58.41
AX-89976050	55.92	58.41
AX-89919231	55.92	58.41
AX-89924978	55.92	58.41
AX-89950612	55.92	58.41
AX-89964191	55.92	58.41
AX-89929029	55.92	58.41
AX-89939088	55.92	58.41
AX-89922958	55.92	58.41
AX-89959492	55.92	58.41
AX-89963800	55.92	58.41
AX-89960299	55.92	58.41
AX-89936144	55.92	58.41
AX-89918713	55.92	58.42
AX-89939115	55.92	58.48
AX-89920003	55.92	58.54
AX-89968180	55.94	58.61
AX-89923314	55.95	58.61
AX-89961102	55.97	58.61
AX-89967799	55.97	58.61
AX-89921054	55.97	58.61
AX-89950951	55.97	58.69
AX-89928924	55.97	59.95
AX-89945271	55.97	60.02
AX-89953019	55.97	60.02
AX-89948978	55.97	60.18
AX-89961215	55.98	60.27
AX-89918737	55.99	60.27
AX-89934345	56.00	60.35
AX-89947797	56.01	60.35
AX-89938144	56.05	60.35
AX-89937862	56.05	60.35
AX-89958661	56.05	60.35
AX-89947826	56.05	60.35
AX-89946900	56.05	60.35
AX-89941908	56.05	60.35
AX-89969591	56.05	60.35
AX-89955208	56.05	60.42
AX-89970001	56.09	60.42
AX-89924201	56.14	60.42
AX-89948006	56.14	60.42
AX-89925492	56.14	60.61
AX-89939419	56.14	60.75
AX-89954146	56.14	60.89
AX-89971863	56.14	60.89
AX-89949431	56.14	60.89
AX-89970335	56.14	60.89
AX-89928679	56.14	60.89
AX-89920708	56.14	60.93
AX-89974202	56.14	60.97
AX-89970562	56.14	61.05
AX-89976348	56.14	61.05
AX-89965238	56.14	61.05
AX-89956233	56.14	61.24
AX-89963167	56.14	61.24
AX-89945822	56.14	61.26
AX-89955724	56.14	61.29
AX-89927669	56.14	61.32
AX-89948211	56.14	61.34
AX-89971070	56.14	61.45
AX-89932757	56.14	61.45
AX-89958710	56.14	61.45
AX-89956217	56.14	61.45
AX-89923833	56.14	61.45
AX-89929932	56.14	61.45
AX-89963110	56.14	61.57
AX-89959942	56.14	61.57
AX-89919693	56.14	61.57
AX-89920880	56.14	61.57
AX-89962801	56.14	61.57
AX-89958038	56.14	61.68
AX-89954459	56.14	61.94
AX-89949696	56.14	62.38
AX-89918938	56.18	62.39
AX-89938798	56.18	62.39
AX-89933245	56.18	62.43
AX-89963178	56.18	63.22
AX-89919038	56.18	63.22
AX-89971162	56.18	63.42
AX-89951463	56.18	63.42
AX-89933361	56.18	63.57
AX-89951780	56.18	63.70
AX-89947700	56.18	63.87
AX-89930610	56.18	63.87
AX-89949423	56.18	63.87
AX-89957899	56.18	63.88
AX-89955013	56.18	63.88
AX-89968559	56.18	63.88
AX-89954342	56.18	63.88
AX-89947922	56.18	64.25
AX-89955506	56.18	64.30
AX-89963949	56.18	64.43
AX-89951215	56.18	65.01
AX-89938067	56.18	65.01
AX-89956349	56.18	65.01
AX-89933732	56.18	65.01
AX-89925269	56.18	65.01
AX-89940242	56.18	65.01
AX-89957459	56.18	65.01
AX-89958774	56.18	65.01
AX-89963424	56.18	65.01
AX-89925466	56.18	65.01
AX-89930485	56.18	65.01
AX-89922424	56.18	65.01
AX-89924646	56.18	65.01
AX-89962544	56.18	65.01
AX-89960978	56.18	65.24
AX-89962358	56.18	65.49
AX-89927311	56.18	65.49
AX-89943200	56.18	65.50
AX-89943312	56.18	65.50
AX-89946630	56.18	65.50
AX-89919237	56.18	65.50
AX-89949039	56.20	65.50
AX-89959957	56.22	65.66
AX-89916736	56.22	65.66
AX-89948026	56.22	65.66
AX-89918675	56.22	65.66
AX-89965416	56.22	65.66
AX-89925290	56.22	65.66
AX-89931677	56.22	65.66
AX-89935251	56.22	65.66
AX-89926957	56.22	65.84
AX-89945564	56.22	65.84
AX-89957908	56.22	65.84
AX-89939596	56.22	65.84
AX-89926944	56.22	65.84
AX-89941824	56.22	65.84
AX-89952283	56.22	65.95
AX-89947888	56.22	66.06
AX-89925037	56.22	66.06
AX-89919013	56.22	66.06
AX-89927135	56.22	66.06
AX-89958968	56.22	66.06
AX-89973891	56.22	66.26
AX-89942190	56.22	66.26
AX-89964727	56.22	66.26
AX-89946401	56.22	66.26
AX-89939994	56.22	66.26
AX-89922718	56.22	66.72
AX-89960695	56.22	66.73
AX-89973968	56.22	66.94
AX-89917418	56.22	66.94
AX-89925934	56.22	66.94
AX-89975911	56.22	66.94
AX-89927811	56.22	66.94
AX-89969582	56.22	67.00
AX-89947522	56.22	67.00
AX-89935813	56.22	67.00
AX-89935541	56.22	67.12
AX-89935310	56.22	67.12
AX-89925046	56.22	67.13
AX-89968423	56.24	67.63
AX-89962074	56.26	67.63
AX-89917366	56.26	67.63
AX-89925810	56.26	67.63
AX-89966572	56.26	68.19
AX-89941952	56.26	68.19
AX-89962306	56.26	68.19
AX-89939036	56.26	68.19
AX-89947871	56.31	68.20
AX-89950637	56.31	68.96
AX-89963656	56.31	69.45
AX-89968818	56.31	69.46
AX-89928567	56.31	69.46
AX-89972517	56.31	69.47
AX-89920576	56.31	70.33
AX-89975318	56.31	70.69
AX-89931318	56.35	70.87
AX-89924750	56.35	70.87
AX-89959263	56.35	70.87
AX-89949851	56.35	70.87
AX-89920025	56.35	70.87
AX-89951970	56.35	71.22
AX-89939850	56.35	71.22
AX-89936550	56.35	71.22
AX-89973152	56.35	71.22
AX-89933418	56.35	71.22
AX-89946863	56.35	71.22
AX-89976680	56.35	71.22
AX-89926263	56.35	71.22
AX-89959424	56.35	71.36
AX-89973181	56.35	71.49
AX-89939671	56.35	71.51
AX-89916588	56.35	71.51
AX-89970166	56.35	71.67
AX-89945389	56.35	72.14
AX-89940141	56.35	72.14
AX-89959016	56.35	72.14
AX-89917913	56.35	72.96
AX-89942853	56.35	72.97
AX-89916960	56.35	72.97
AX-89934590	56.35	72.97
AX-89966662	56.35	72.97
AX-89957255	56.35	72.99
AX-89951384	56.41	73.02
AX-89930226	56.41	73.07
AX-89941789	56.41	73.12
AX-89936151	56.41	73.12
AX-89943766	56.41	73.12
AX-89943918	56.41	73.12
AX-89927575	56.41	73.12
AX-89948794	56.41	73.92
AX-89969369	56.41	73.92
AX-89965716	56.41	74.11
AX-89918767	56.41	74.11
AX-89935549	56.41	74.11
AX-89973202	56.41	74.11
AX-89968332	56.41	74.11
AX-89950376	56.41	74.11
AX-89944306	56.41	74.11
AX-89973996	56.43	74.11
AX-89943826	56.46	74.11
AX-89953486	56.48	75.65
AX-89958674	56.48	75.75
AX-89924571	56.48	75.75
AX-89936032	56.48	75.76
AX-89929876	56.48	76.37
AX-89939102	56.48	76.37
AX-89921582	56.48	76.37
AX-89976881	56.48	76.37
AX-89953222	56.48	76.37
AX-89975478	56.48	76.37
AX-89934106	56.48	76.37
AX-89952502	56.48	76.37
AX-89940439	56.48	76.37
AX-89916501	56.48	76.37
AX-89918574	56.48	76.37
AX-89942782	56.48	76.49
AX-89934238	56.48	76.50
AX-89951352	56.48	76.58
AX-89969213	56.48	76.67
AX-89940192	56.48	76.74
AX-89933809	56.49	76.74
AX-89946273	56.49	76.74
AX-89957962	56.50	76.86
AX-89930106	56.51	76.86
AX-89963730	56.52	77.00
AX-89919073	56.52	77.01
AX-89968024	56.52	77.01
AX-89935329	56.52	77.01
AX-89946897	56.52	77.01
AX-89965678	56.52	77.02
AX-89976369	56.52	77.36
AX-89973419	56.52	77.52
AX-89935525	56.52	77.52
AX-89965300	56.52	77.52
AX-89926677	56.52	77.69
AX-89946226	56.52	77.86
AX-89975438	56.52	77.88
AX-89941978	56.52	77.91
AX-89946514	56.52	78.49
AX-89976784	56.52	78.49
AX-89919971	56.52	78.49
AX-89917316	56.52	78.49
AX-89932607	56.52	78.49
AX-89918077	56.54	78.72
AX-89963982	56.56	78.72
AX-89929686	56.56	78.72
AX-89956239	56.56	78.72
AX-89946191	56.56	79.02
AX-89918883	56.56	81.65
AX-89947762	56.56	82.16
AX-89919193	56.56	82.17
AX-89955394	56.56	82.18
AX-89918962	56.56	82.18
AX-89970228	56.56	82.18
AX-89921953	56.59	82.18
AX-89920911	56.61	82.18
AX-89917231	56.64	82.18
AX-89941743	56.66	83.09
AX-89922315	56.69	83.09
AX-89976795	56.69	83.09
AX-89974195	56.69	83.10
AX-89934444	56.69	83.76
AX-89936593	56.69	83.96
AX-89919158	56.69	83.96
AX-89941775	56.69	83.96
AX-89930747	56.71	83.97
AX-89957071	56.73	84.10
AX-89949964	56.73	84.23
AX-89936395	56.73	84.35
AX-89931074	56.73	84.36
AX-89928048	56.73	84.38
AX-89955409	56.73	84.38
AX-89947041	56.73	84.38
AX-89966168	56.73	84.38
AX-89944861	56.73	84.38
AX-89961870	56.73	84.66
AX-89954948	56.73	84.69
AX-89931884	56.73	84.69
AX-89934453	56.74	84.69
AX-89970143	56.75	86.38
AX-89948862	56.76	86.38
AX-89947033	56.76	86.38
AX-89973761	56.77	86.38
AX-89974349	56.78	86.74
AX-89939524	56.81	86.75
AX-89933145	56.83	86.77
AX-89951084	56.84	86.81
AX-89955022	56.85	87.14
AX-89916862	56.87	87.14
AX-89921837	56.88	87.14
AX-89937123	56.89	87.14
AX-89923517	56.90	87.14
AX-89960088	56.97	87.14
AX-89944778	56.97	87.14
AX-89956581	56.97	87.14
AX-89923120	56.97	87.14
AX-89953978	56.97	87.21
AX-89968241	56.97	87.21
AX-89934987	56.97	87.44
AX-89966475	56.97	87.44
AX-89943451	56.97	87.54
AX-89952735	56.97	87.64
AX-89953480	56.97	87.64
AX-89917528	56.97	87.64
AX-89960524	56.97	88.22
AX-89946842	56.97	88.22
AX-89929450	56.97	88.22
AX-89967610	56.97	88.22
AX-89925626	56.97	88.22
AX-89930005	56.97	88.22
AX-89965135	56.97	88.86
AX-89927787	56.97	88.86
AX-89948593	56.97	88.86
AX-89955679	56.97	88.86
AX-89958961	57.00	88.86
AX-89965010	57.02	88.86
AX-89965579	57.02	88.86
AX-89943781	57.02	88.86
AX-89950714	57.02	88.88
AX-89958447	57.02	89.00
AX-89942766	57.02	89.45
AX-89942144	57.02	89.65
AX-89945728	57.02	89.85
AX-89972869	57.02	89.86
AX-89976312	57.02	89.86
AX-89938950	57.02	89.92
AX-89976869	57.02	89.96
AX-89960783	57.03	89.96
AX-89925907	57.04	89.96
AX-89918342	57.04	89.96
AX-89962563	57.05	89.96
AX-89934894	57.05	89.96
AX-89976325	57.06	89.96
AX-89925908	57.07	89.96
AX-89936323	57.07	89.96
AX-89937615	57.08	90.09
AX-89961701	57.08	90.09
AX-89973577	57.08	90.09
AX-89974440	57.08	90.09
AX-89965852	57.08	90.11
AX-89972996	57.08	90.52
AX-89962481	57.08	90.61
AX-89953659	57.08	90.65
AX-89939526	57.08	90.74
AX-89974544	57.08	90.83
AX-89936124	57.08	90.83
AX-89931060	57.16	91.57
AX-89953864	57.16	91.57
AX-89964340	57.16	91.57
AX-89959919	57.16	91.57
AX-89940744	57.16	91.57
AX-89951248	57.16	91.57
AX-89936673	57.16	92.01
AX-89918551	57.16	92.50
AX-89972851	57.16	92.50
AX-89968433	57.16	93.15
AX-89951229	57.16	93.18
AX-89953194	57.29	93.21
AX-89965903	57.29	93.53
AX-89939001	57.29	93.73
AX-89920437	57.29	93.79
AX-89958781	57.29	93.85
AX-89952070	57.29	93.94
AX-89939131	57.29	93.94
AX-89926195	57.29	93.94
AX-89964477	57.29	93.94
AX-89941771	57.29	93.94
AX-89957289	57.29	93.94
AX-89950397	57.29	93.94
AX-89937800	57.29	93.94
AX-89961963	57.29	93.94
AX-89917310	57.29	93.94
AX-89973666	57.29	94.03
AX-89956652	57.29	94.12
AX-89952928	57.29	94.12
AX-89953847	57.29	94.34
AX-89923485	57.29	94.34
AX-89934448	57.29	94.47
AX-89969562	57.29	94.73
AX-89920261	57.29	94.90
AX-89956931	57.33	95.06
AX-89919721	57.33	95.12
AX-89924810	57.33	95.12
AX-89958726	57.33	95.18
AX-89958988	57.33	95.33
AX-89950441	57.33	95.48
AX-89952987	57.33	95.62
AX-89929568	57.33	95.62
AX-89936034	57.33	95.67
AX-89949068	57.46	95.71
AX-89963428	57.46	95.72
AX-89927762	57.46	95.75
AX-89937438	57.46	95.77
AX-89958457	57.46	95.77
AX-89956575	57.46	95.77
AX-89961801	57.46	95.77
AX-89975709	57.46	95.77
AX-89947107	57.46	95.83
AX-89939696	57.46	95.89
AX-89959952	57.46	95.89
AX-89921814	57.46	95.89
AX-89959751	57.46	95.89
AX-89934251	57.46	95.89
AX-89955946	57.46	95.89
AX-89920811	57.46	95.89
AX-89920393	57.46	95.90
AX-89946799	57.46	96.61
AX-89968859	57.46	96.63
AX-89967064	57.46	96.63
AX-89943864	57.46	96.74
AX-89951096	57.46	96.84
AX-89920567	57.46	96.84
AX-89940081	57.46	96.84
AX-89924157	57.46	96.84
AX-89974197	57.46	96.84
AX-89945798	57.46	96.84
AX-89973032	57.46	96.84
AX-89947857	57.46	96.84
AX-89937772	57.46	96.86
AX-89935837	57.46	96.88
AX-89953726	57.46	96.90
AX-89968109	57.46	96.90
AX-89938482	57.46	96.91
AX-89957675	57.46	97.60
AX-89916606	57.46	97.60
AX-89948353	57.46	97.65
AX-89974291	57.46	97.71
AX-89942208	57.46	97.71
AX-89968333	57.46	98.48
AX-89967410	57.46	98.48
AX-89928312	57.46	98.60
AX-89940900	57.46	98.68
AX-89975744	57.46	98.95
AX-89922062	57.46	98.95
AX-89933920	57.46	98.95
AX-89925869	57.46	98.95
AX-89935656	57.46	99.03
AX-89960455	57.46	99.03
AX-89967727	57.46	99.21
AX-89955235	57.46	100.01
AX-89939096	57.46	100.02
AX-89938547	57.46	100.24
AX-89922270	57.46	100.27
AX-89918498	57.46	100.31
AX-89944129	57.50	100.31
AX-89917483	57.50	100.66
AX-89964774	57.50	100.84
AX-89929420	57.51	100.90
AX-89923416	57.52	100.90
AX-89975021	57.53	100.90
AX-89953193	57.54	100.90
AX-89932930	57.55	100.90
AX-89945015	57.55	100.90
AX-89926681	57.55	101.21
AX-89922151	57.55	101.23
AX-89917803	57.55	101.23
AX-89969474	57.55	101.45
AX-89950866	57.57	101.48
AX-89921494	57.59	101.52
AX-89931637	57.59	101.52
AX-89944917	57.59	101.53
AX-89968723	57.59	101.77
AX-89960782	57.59	101.77
AX-89918804	57.60	101.78
AX-89967037	57.61	101.78
AX-89974661	57.61	101.78
AX-89967119	57.62	101.79
AX-89975797	57.62	102.28
AX-89943557	57.63	102.28
AX-89925111	57.63	102.28
AX-89923994	57.63	102.28
AX-89944122	57.63	102.28
AX-89935668	57.63	102.28
AX-89926855	57.63	102.28
AX-89968483	57.63	102.28
AX-89959019	57.63	102.28
AX-89954205	57.63	102.28
AX-89946195	57.63	102.28
AX-89919811	57.68	102.28
AX-89961042	57.68	102.33
AX-89929929	57.68	102.39
AX-89969205	57.68	102.44
AX-89954691	57.72	102.44
AX-89961246	57.72	102.44
AX-89943400	57.72	102.44
AX-89944558	57.72	102.44
AX-89927552	57.72	102.44
AX-89922255	57.72	102.44
AX-89947039	57.72	102.44
AX-89948193	57.72	102.44
AX-89948216	57.72	102.44
AX-89964443	57.72	102.44
AX-89942632	57.72	102.44
AX-89938875	57.72	102.44
AX-89921223	57.72	102.62
AX-89967039	57.72	102.62
AX-89969858	57.72	103.01
AX-89930026	57.72	103.41
AX-89935091	57.72	103.63
AX-89961788	57.72	103.85
AX-89930523	57.72	103.89
AX-89967347	57.72	103.89
AX-89963342	57.72	103.99
AX-89921816	57.72	103.99
AX-89968225	57.72	103.99
AX-89924007	57.72	103.99
AX-89927587	57.72	103.99
AX-89956819	57.72	104.05
AX-89949087	57.72	104.16
AX-89973315	57.72	104.16
AX-89975571	57.72	104.16
AX-89952020	57.72	104.16
AX-89958028	57.72	104.25
AX-89921549	57.72	104.33
AX-89920634	57.72	104.33
AX-89974927	57.72	104.33
AX-89963174	57.72	104.64
AX-89957978	57.72	104.64
AX-89960147	57.72	104.64
AX-89958391	57.72	104.67
AX-89950540	57.72	104.69
AX-89969673	57.72	104.71
AX-89938638	57.72	104.74
AX-89931672	57.72	104.74
AX-89967301	57.72	104.74
AX-89919741	57.72	104.74
AX-89937386	57.72	104.74
AX-89958235	57.72	104.78
AX-89955763	57.73	104.84
AX-89933045	57.73	104.84
AX-89927475	57.74	104.84
AX-89930984	57.75	104.84
AX-89924255	57.75	104.84
AX-89928686	57.76	104.84
AX-89935973	57.76	104.84
AX-89968334	57.76	104.84
AX-89924614	57.76	104.84
AX-89924823	57.76	104.84
AX-89959264	57.76	104.84
AX-89939562	57.76	104.84
AX-89969823	57.76	104.84
AX-89937036	57.76	104.84
AX-89957676	57.76	104.84
AX-89974859	57.76	104.84
AX-89961588	57.76	104.90
AX-89950482	57.76	104.90
AX-89973702	57.76	104.90
AX-89965472	57.76	104.90
AX-89919411	57.76	104.90
AX-89953832	57.76	104.90
AX-89938020	57.76	104.90
AX-89920448	57.76	104.90
AX-89953495	57.76	104.90
AX-89965926	57.76	104.90
AX-89921022	57.76	104.90
AX-89919052	57.76	104.90
AX-89924805	57.76	104.90
AX-89929956	57.76	104.90
AX-89938641	57.77	104.90
AX-89932268	57.77	104.90
AX-89963086	57.77	104.98
AX-89966120	57.77	105.07
AX-89955181	57.77	105.07
AX-89936386	57.77	105.11
AX-89967888	57.77	105.23
AX-89975713	57.77	105.23
AX-89950226	57.78	105.47
AX-89937893	57.78	105.48
AX-89970571	57.78	105.56
AX-89961985	57.78	105.65
AX-89950592	57.79	105.65
AX-89921406	57.80	105.65
AX-89924716	57.80	105.78
AX-89959098	57.80	105.78
AX-89937382	57.80	105.78
AX-89961836	57.80	105.78
AX-89922660	57.80	105.81
AX-89932399	57.80	105.86
AX-89943415	57.80	105.86
AX-89924807	57.80	106.00
AX-89917308	57.96	109.99
AX-89943251	58.71	112.11
AX-89931859	58.87	112.86
AX-89934181	59.03	113.41
AX-89956708	59.17	114.17
AX-89944124	59.30	114.28
AX-89958715	59.39	114.45
AX-89916918	59.47	114.61
AX-89945089	59.48	114.62
AX-89958574	59.48	114.63
AX-89972771	59.48	114.63
AX-89917685	59.48	114.65
AX-89975397	59.48	114.78
AX-89937556	59.48	114.91
AX-89956202	59.48	114.91
AX-89949178	59.48	115.04
AX-89944053	59.48	115.04
AX-89948020	59.48	115.17
AX-89953396	59.48	115.17
AX-89949070	59.48	115.17
AX-89937508	59.48	115.31
AX-89968801	59.48	115.31
AX-89932460	59.48	115.31
AX-89946572	59.48	115.44
AX-89938335	59.48	115.44
AX-89949660	59.48	115.44
AX-89950096	59.48	115.44
AX-89934875	59.48	115.44
AX-89921157	59.48	115.44
AX-89965789	59.48	115.44
AX-89960793	59.48	115.44
AX-89976281	59.48	115.44
AX-89932456	59.48	115.44
AX-89958606	59.48	115.44
AX-89916668	59.48	115.44
AX-89951010	59.48	115.44
AX-89943782	59.48	115.44
AX-89949163	59.48	115.50
AX-89943361	59.55	115.50
AX-89917337	59.55	115.50
AX-89936845	59.55	115.50
AX-89937237	59.55	115.50
AX-89921753	59.69	115.51
AX-89961141	59.70	115.75
AX-89946525	59.70	115.75
AX-89960912	59.70	115.75
AX-89969285	59.70	115.75
AX-89968840	59.70	115.75
AX-89933976	59.70	115.75
AX-89958612	59.70	115.75
AX-89938343	59.70	115.75
AX-89920116	59.70	115.75
AX-89931073	59.70	115.75
AX-89951553	59.70	115.75
AX-89957550	59.70	115.75
AX-89927607	59.70	115.75
AX-89916935	59.70	115.75
AX-89946219	59.70	115.75
AX-89967007	59.70	115.75
AX-89938706	59.73	115.75
AX-89954681	59.75	115.75
AX-89967934	59.75	115.75
AX-89927325	59.75	115.75
AX-89919258	59.75	115.75
AX-89960150	59.75	115.75
AX-89970375	59.75	115.75
AX-89936637	59.75	115.75
AX-89921370	59.75	115.75
AX-89975321	59.75	115.75
AX-89957723	59.75	115.80
AX-89937150	59.75	116.61
AX-89966838	59.75	116.61
AX-89974132	59.75	116.61
AX-89960058	59.75	116.66
AX-89971402	59.75	116.66
AX-89931067	59.75	116.66
AX-89955843	59.75	116.66
AX-89976129	59.75	116.66
AX-89933768	59.75	116.66
AX-89956755	59.75	116.66
AX-89917066	59.75	116.66
AX-89942281	59.75	116.66
AX-89917481	59.75	116.66
AX-89964772	59.75	116.82
AX-89952710	59.75	116.82
AX-89933990	59.75	116.82
AX-89918941	59.75	116.82
AX-89950762	59.75	116.82
AX-89945539	59.75	116.82
AX-89916847	59.75	116.82
AX-89956904	59.75	116.82
AX-89928025	59.75	116.82
AX-89957955	59.75	116.82
AX-89918197	59.75	116.82
AX-89934178	59.75	116.82
AX-89969640	59.75	116.82
AX-89964552	59.75	116.82
AX-89920170	59.75	116.82
AX-89969629	59.75	116.82
AX-89976284	59.75	116.82
AX-89961769	59.75	116.82
AX-89925266	59.75	116.82
AX-89921641	59.75	116.82
AX-89958813	59.75	116.82
AX-89961005	59.75	116.82
AX-89960776	59.75	116.82
AX-89973936	59.75	116.82
AX-89937403	59.86	116.82
AX-89926155	59.86	116.87
AX-89935342	59.86	116.87
AX-89919290	59.86	116.87
AX-89918164	59.86	116.87
AX-89943790	59.86	116.87
AX-89948676	59.86	117.15
AX-89955888	59.86	117.15
AX-89954097	59.86	117.15
AX-89928582	59.86	117.15
AX-89946248	59.86	117.15
AX-89943191	59.86	117.23
AX-89966236	59.86	117.33
AX-89922520	59.87	117.33
AX-89977031	59.87	117.33
AX-89932703	59.88	117.33
AX-89962098	59.88	118.44
AX-89939223	59.89	118.44
AX-89916545	59.89	118.44
AX-89937672	59.89	118.44
AX-89967778	59.90	118.97
AX-89973290	59.90	119.49
AX-89960000	59.91	119.55
AX-89922900	59.91	119.55
AX-89935906	59.91	119.55
AX-89961651	59.92	119.55
AX-89917315	59.97	119.55
AX-89920309	59.97	119.55
AX-89924612	59.97	119.55
AX-89958768	59.97	119.55
AX-89946659	59.97	119.55
AX-89950797	59.97	119.55
AX-89930207	59.98	119.55
AX-89932658	59.99	119.55
AX-89960043	60.00	119.55
AX-89921410	60.01	119.55
AX-89968397	60.02	119.55
AX-89931338	60.03	119.55
AX-89922485	60.03	119.55
AX-89957775	60.03	119.55
AX-89965482	60.03	119.55
AX-89918190	60.03	119.61
AX-89949731	60.03	119.67
AX-89960522	60.03	119.67
AX-89947412	60.03	119.77
AX-89925828	60.03	119.86
AX-89944545	60.03	120.03
AX-89942145	60.03	120.03
AX-89946834	60.03	120.03
AX-89930454	60.03	120.03
AX-89963635	60.03	120.03
AX-89965082	60.03	120.03
AX-89974110	60.03	120.03
AX-89954607	60.04	120.03
AX-89969044	60.06	120.03
AX-89974697	60.07	120.03
AX-89932373	60.09	120.13
AX-89964048	60.10	120.23
AX-89925288	60.12	120.23
AX-89937430	60.13	120.63
AX-89919707	60.15	120.63
AX-89944132	60.16	120.63
AX-89936145	60.16	120.63
AX-89968786	60.16	120.63
AX-89973352	60.16	120.63
AX-89930167	60.16	120.63
AX-89920872	60.16	120.63
AX-89974490	60.16	120.63
AX-89921251	60.16	120.64
AX-89945670	60.16	121.39
AX-89972240	60.16	122.23
AX-89943378	60.16	122.31
AX-89935237	60.16	122.31
AX-89930099	60.16	122.31
AX-89969548	60.16	122.31
AX-89926966	60.16	122.31
AX-89959686	60.16	122.31
AX-89936398	60.16	122.31
AX-89956016	60.16	122.34
AX-89923327	60.16	122.44
AX-89931023	60.16	122.53
AX-89932991	60.16	122.77
AX-89953661	60.16	122.77
AX-89940639	60.16	122.77
AX-89930160	60.16	122.97
AX-89932302	60.16	122.97
AX-89955471	60.16	122.97
AX-89973390	60.16	122.97
AX-89922616	60.16	123.26
AX-89940047	60.16	123.41
AX-89930955	60.16	123.44
AX-89949515	60.16	123.44
AX-89921481	60.16	123.44
AX-89934301	60.16	123.44
AX-89918099	60.16	123.44
AX-89945609	60.16	124.16
AX-89956464	60.16	124.24
AX-89945598	60.16	125.06
AX-89930618	60.16	125.06
AX-89956149	60.16	125.06
AX-89946505	60.16	125.06
AX-89941549	60.16	125.06
AX-89970481	60.16	125.06
AX-89938448	60.16	125.06
AX-89926138	60.16	125.52
AX-89934500	60.16	125.52
AX-89958648	60.16	125.72
AX-89958021	60.16	125.97
AX-89929251	60.16	126.05
AX-89949022	60.16	126.05
AX-89967975	60.16	126.05
AX-89964773	60.20	126.05
AX-89929866	60.20	126.05
AX-89942143	60.20	126.05
AX-89919816	60.20	126.05
AX-89935431	60.20	126.05
AX-89937008	60.20	126.36
AX-89958074	60.20	126.46
AX-89929222	60.23	126.46
AX-89952642	60.25	126.46
AX-89965928	60.25	126.46
AX-89947646	60.25	126.46
AX-89940729	60.25	126.46
AX-89941849	60.25	126.53
AX-89943049	60.25	127.02
AX-89944150	60.25	127.02
AX-89938381	60.25	127.04
AX-89923075	60.25	127.39
AX-89961080	60.25	127.40
AX-89926000	60.25	127.53
AX-89930425	60.25	127.54
AX-89921989	60.25	127.89
AX-89950092	60.25	127.89
AX-89928447	60.25	127.89
AX-89941915	60.25	127.89
AX-89961261	60.25	127.98
AX-89932794	60.25	128.06
AX-89961520	60.25	128.38
AX-89926492	60.25	128.38
AX-89937247	60.25	128.41
AX-89922838	60.25	128.57
AX-89972926	60.25	128.77
AX-89943428	60.25	128.97
AX-89933921	60.29	128.99
AX-89948770	60.33	129.00
AX-89954584	60.33	129.82
AX-89932723	60.33	129.82
AX-89975347	60.33	129.82
AX-89937158	60.33	130.55
AX-89931540	60.33	130.58
AX-89921457	60.33	130.61
AX-89934723	60.33	130.64
AX-89975270	60.33	130.73
AX-89960653	60.33	130.82
AX-89928000	60.33	130.82
AX-89952818	60.33	130.91
AX-89976450	60.33	130.92
AX-89955782	60.33	130.97
AX-89943958	60.33	130.98
AX-89965612	60.33	130.98
AX-89920940	60.33	130.98
AX-89972417	60.33	131.01
AX-89947905	60.33	131.04
AX-89922799	60.33	131.06
AX-89929999	60.33	131.16
AX-89950251	60.33	131.17
AX-89955952	60.33	131.17
AX-89973766	60.33	131.20
AX-89920828	60.33	131.39
AX-89944384	60.33	131.40
AX-89927207	60.35	131.40
AX-89930581	60.36	131.40
AX-89950539	60.38	131.40
AX-89929739	60.38	131.98
AX-89956547	60.38	132.00
AX-89917051	60.38	132.00
AX-89962489	60.40	132.18
AX-89934689	60.42	132.37
AX-89942125	60.42	132.55
AX-89939538	60.42	132.74
AX-89964062	60.42	132.83
AX-89921642	60.42	133.49
AX-89967107	60.42	133.78
AX-89963242	60.42	133.78
AX-89967912	60.42	133.78
AX-89938881	60.42	133.78
AX-89928850	60.42	133.78
AX-89951398	60.42	133.78
AX-89929473	60.42	133.78
AX-89960377	60.46	133.78
AX-89922006	60.46	133.78
AX-89920964	60.46	133.78
AX-89955492	60.46	133.78
AX-89916737	60.46	133.78
AX-89944099	60.46	133.79
AX-89961815	60.46	134.35
AX-89928733	60.46	134.51
AX-89949535	60.46	134.66
AX-89964707	60.46	134.81
AX-89936858	60.46	134.85
AX-89918583	60.46	134.90
AX-89950261	60.46	134.90
AX-89918045	60.46	134.90
AX-89963576	60.46	134.90
AX-89958994	60.46	134.90
AX-89956636	60.46	135.03
AX-89975480	60.48	135.29
AX-89935083	60.49	135.46
AX-89925143	60.51	135.46
AX-89976169	60.51	135.46
AX-89942117	60.51	135.46
AX-89968358	60.51	136.14
AX-89941930	60.51	136.38
AX-89949461	60.51	136.45
AX-89935024	60.51	136.45
AX-89924937	60.51	136.45
AX-89922171	60.51	136.45
AX-89957647	60.51	136.45
AX-89931039	60.51	136.45
AX-89940438	60.51	136.45
AX-89975384	60.51	136.45
AX-89954290	60.51	136.45
AX-89926899	60.51	136.45
AX-89939211	60.59	136.45
AX-89954169	60.59	136.45
AX-89928405	60.60	136.48
AX-89920206	60.62	136.51
AX-89927071	60.63	136.53
AX-89943020	60.63	136.53
AX-89932295	60.63	136.56
AX-89969298	60.63	136.59
AX-89953065	60.63	136.61
AX-89967227	60.63	136.61
AX-89974710	60.63	137.11
AX-89932663	60.63	137.11
AX-89926743	60.63	137.11
AX-89919434	60.63	137.12
AX-89948932	60.63	137.12
AX-89958696	60.64	137.12
AX-89920377	60.65	137.13
AX-89958746	60.66	137.29
AX-89952670	60.68	137.45
AX-89924479	60.72	137.45
AX-89960320	60.72	137.45
AX-89926619	60.72	137.45
AX-89935902	60.72	137.45
AX-89947448	60.72	137.59
AX-89919642	60.72	137.59
AX-89944815	60.72	137.59
AX-89937838	60.72	137.98
AX-89920724	60.72	137.98
AX-89948894	60.72	137.98
AX-89927908	60.72	137.98
AX-89965270	60.72	138.38
AX-89924246	60.72	138.38
AX-89950893	60.72	138.38
AX-89966090	60.72	138.38
AX-89950588	60.76	138.38
AX-89938534	60.80	138.54
AX-89960518	60.80	138.69
AX-89949963	60.80	138.91
AX-89919610	60.80	138.91
AX-89965317	60.80	138.97
AX-89943212	60.80	139.04
AX-89963127	60.80	139.11
AX-89951430	60.80	139.11
AX-89952155	60.80	139.36
AX-89938980	60.80	139.78
AX-89969552	60.80	139.78
AX-89977027	60.80	140.96
AX-89969184	60.80	140.97
AX-89928858	60.80	141.71
AX-89946752	60.80	141.71
AX-89938121	60.81	141.71
AX-89919408	60.82	141.71
AX-89916656	60.83	141.71
AX-89951342	60.84	141.71
AX-89968957	60.85	141.80
AX-89970324	60.85	141.90
AX-89964575	60.85	142.05
AX-89927979	60.85	142.45
AX-89965170	60.85	142.49
AX-89928640	60.85	142.55
AX-89931881	60.85	142.93
AX-89938747	60.85	142.95
AX-89927425	60.85	142.95
AX-89960052	60.85	142.95
AX-89941860	60.85	142.95
AX-89943686	60.85	142.95
AX-89926987	60.85	142.97
AX-89975006	60.85	142.97
AX-89974510	60.85	142.98
AX-89953246	60.85	143.13
AX-89955840	60.85	144.24
AX-89973487	60.85	144.46
AX-89919849	60.85	144.64
AX-89925546	60.85	144.66
AX-89935136	60.85	144.94
AX-89920927	60.85	144.94
AX-89948071	60.85	145.04
AX-89956435	60.86	145.13
AX-89969590	60.87	145.13
AX-89950602	60.89	145.13
AX-89976244	60.91	145.20
AX-89916547	60.93	145.26
AX-89932591	60.93	145.26
AX-89975419	60.93	145.26
AX-89966480	60.93	145.27
AX-89954656	60.93	145.63
AX-89965394	60.93	145.63
AX-89947493	60.93	145.63
AX-89925826	60.93	145.63
AX-89924906	60.93	145.77
AX-89939069	60.93	145.84
AX-89957410	60.93	145.87
AX-89974251	60.95	145.90
AX-89929393	60.95	145.90
AX-89932797	60.96	145.90
AX-89926486	60.97	146.43
AX-89949382	61.06	146.43
AX-89941165	61.06	147.06
AX-89946993	61.06	147.31
AX-89966680	61.06	147.31
AX-89937481	61.06	147.31
AX-89956881	61.06	147.31
AX-89961695	61.06	147.58
AX-89927933	61.06	147.60
AX-89963295	61.06	147.60
AX-89975628	61.06	147.90
AX-89941485	61.06	148.06
AX-89938214	61.06	148.19
AX-89939956	61.06	148.49
AX-89923642	61.10	148.53
AX-89942536	61.10	148.56
AX-89929401	61.10	148.56
AX-89949407	61.10	148.75
AX-89928718	61.10	148.94
AX-89933188	61.10	148.94
AX-89966494	61.14	148.97
AX-89974020	61.14	149.00
AX-89962427	61.14	149.00
AX-89961112	61.19	149.00
AX-89933713	61.19	149.00
AX-89965479	61.19	149.00
AX-89955933	61.19	149.00
AX-89926674	61.19	149.00
AX-89974608	61.19	149.00
AX-89920704	61.19	149.30
AX-89917858	61.23	149.60
AX-89925710	61.23	149.60
AX-89968054	61.23	149.60
AX-89936383	61.23	149.60
AX-89959559	61.23	150.14
AX-89967668	61.23	150.63
AX-89945513	61.23	150.63
AX-89948314	61.23	150.63
AX-89917145	61.23	150.63
AX-89924235	61.23	150.63
AX-89960597	61.23	150.66
AX-89939149	61.23	150.69
AX-89931151	61.23	150.70
AX-89921718	61.23	150.70
AX-89930904	61.23	150.70
AX-89931058	61.23	150.70
AX-89967416	61.23	151.31
AX-89973984	61.23	151.76
AX-89942155	61.23	151.95
AX-89969256	61.23	151.95
AX-89963644	61.23	151.95
AX-89952265	61.23	151.95
AX-89945658	61.23	151.95
AX-89920892	61.24	151.95
AX-89942041	61.26	152.54
AX-89918527	61.27	152.55
AX-89964922	61.27	153.26
AX-89918300	61.27	153.50
AX-89917620	61.27	153.54
AX-89931182	61.27	153.55
AX-89962904	61.27	153.55
AX-89934466	61.27	153.55
AX-89952447	61.27	153.60
AX-89924954	61.27	153.60
AX-89949626	61.27	153.60
AX-89935734	61.27	153.60
AX-89948527	61.27	153.60
AX-89953106	61.27	153.61
AX-89943944	61.31	153.73
AX-89970630	61.31	153.73
AX-89930062	61.31	153.73
AX-89940608	61.31	153.73
AX-89932278	61.31	153.73
AX-89949982	61.31	153.91
AX-89919549	61.31	154.35
AX-89947488	61.31	154.45
AX-89931786	61.31	154.46
AX-89971396	61.31	154.46
AX-89933242	61.31	154.46
AX-89975218	61.31	154.46
AX-89961093	61.36	154.46
AX-89969155	61.36	154.87
AX-89928430	61.36	154.87
AX-89971645	61.36	154.87
AX-89936956	61.36	154.87
AX-89918871	61.36	154.87
AX-89925590	61.36	154.87
AX-89921839	61.36	154.87
AX-89945588	61.36	155.20
AX-89932936	61.36	155.20
AX-89948723	61.36	155.54
AX-89955956	61.36	155.54
AX-89974340	61.36	155.54
AX-89921168	61.36	155.55
AX-89956803	61.36	156.18
AX-89954404	61.36	156.20
AX-89922241	61.36	156.23
AX-89924294	61.36	156.23
AX-89972132	61.36	156.23
AX-89917466	61.40	156.37
AX-89950198	61.40	156.38
AX-89970757	61.40	156.51
AX-89938698	61.40	156.83
AX-89923946	61.40	156.92
AX-89970673	61.40	156.92
AX-89956152	61.40	156.92
AX-89971354	61.40	156.92
AX-89951282	61.40	156.92
AX-89949823	61.40	156.94
AX-89928316	61.40	157.24
AX-89929963	61.40	157.30
AX-89930496	61.40	157.42
AX-89973307	61.40	157.42
AX-89931680	61.40	157.43
AX-89935025	61.40	157.79
AX-89925558	61.41	158.38
AX-89940359	61.42	158.85
AX-89935862	61.42	159.33
AX-89967602	61.43	160.12
AX-89957722	61.44	160.12
AX-89931866	61.44	160.12
AX-89923597	61.44	160.12
AX-89959249	61.44	160.12
AX-89971328	61.44	160.43
AX-89968440	61.44	160.43
AX-89929661	61.44	160.43
AX-89929394	61.44	160.55
AX-89948516	61.44	160.55
AX-89954589	61.44	160.55
AX-89958332	61.44	160.55
AX-89950262	61.44	160.55
AX-89966796	61.44	160.55
AX-89936060	61.44	160.55
AX-89918132	61.44	160.55
AX-89932840	61.44	160.69
AX-89951052	61.44	160.69
AX-89924884	61.44	161.00
AX-89948013	61.44	161.81
AX-89974580	61.44	161.81
AX-89937322	61.44	161.81
AX-89948689	61.44	162.02
AX-89920425	61.44	162.14
AX-89941153	61.44	162.27
AX-89929634	61.44	162.27
AX-89957222	61.44	162.70
AX-89927588	61.44	162.70
AX-89951489	61.44	162.70
AX-89954142	61.44	162.70
AX-89947780	61.44	162.77
AX-89933703	61.44	162.77
AX-89917504	61.44	162.77
AX-89967761	61.44	162.77
AX-89947230	61.44	162.77
AX-89922393	61.44	162.79
AX-89925968	61.44	162.97
AX-89961970	61.44	163.07
AX-89969875	61.44	163.16
AX-89968495	61.44	163.20
AX-89950289	61.44	163.26
AX-89932472	61.44	163.32
AX-89972709	61.44	163.38
AX-89971293	61.44	163.38
AX-89958998	61.44	163.60
AX-89936611	61.44	163.60
AX-89967621	61.44	163.63
AX-89974881	61.44	163.63
AX-89938458	61.44	163.67
AX-89963666	61.44	163.71
AX-89944632	61.44	163.71
AX-89966323	61.49	163.71
AX-89934634	61.49	163.71
AX-89934962	61.49	163.71
AX-89918273	61.49	163.76
AX-89950042	61.49	163.81
AX-89935051	61.49	163.81
AX-89934486	61.49	163.81
AX-89959985	61.49	163.81
AX-89963492	61.49	163.88
AX-89939677	61.49	163.95
AX-89916950	61.49	163.95
AX-89972972	61.49	163.95
AX-89936583	61.49	163.95
AX-89968091	61.49	163.95
AX-89944675	61.49	164.21
AX-89950891	61.49	164.56
AX-89942689	61.49	164.56
AX-89963422	61.49	164.85
AX-89921046	61.49	165.14
AX-89936150	61.49	165.14
AX-89937676	61.49	165.44
AX-89935384	61.49	165.44
AX-89963830	61.49	165.60
AX-89947258	61.49	165.61
AX-89954474	61.49	165.74
AX-89968215	61.49	165.86
AX-89948206	61.49	165.86
AX-89924044	61.49	165.87
AX-89950729	61.49	165.87
AX-89952218	61.49	166.04
AX-89916921	61.49	166.13
AX-89964214	61.49	166.17
AX-89965340	61.49	166.38
AX-89932613	61.49	166.38
AX-89958107	61.49	166.39
AX-89943168	61.49	166.80
AX-89961454	61.49	167.09
AX-89946647	61.49	167.09
AX-89952330	61.49	167.09
AX-89916992	61.49	167.09
AX-89969712	61.49	167.09
AX-89970224	61.49	167.09
AX-89922087	61.49	167.09
AX-89933075	61.49	167.09
AX-89975815	61.49	167.09
AX-89965651	61.49	167.09
AX-89962050	61.49	167.40
AX-89921416	61.49	167.40
AX-89931411	61.49	167.41
AX-89943381	61.49	167.47
AX-89967695	61.49	167.47
AX-89948695	61.49	167.47
AX-89919103	61.49	167.47
AX-89964118	61.53	167.47
AX-89941369	61.53	167.47
AX-89932589	61.53	167.47
AX-89962058	61.53	167.47
AX-89942268	61.53	167.47
AX-89966779	61.53	167.47
AX-89965490	61.53	167.47
AX-89956655	61.53	167.47
AX-89962854	61.53	167.47
AX-89954554	61.53	167.67
AX-89954227	61.53	168.07
AX-89921297	61.53	168.07
AX-89923351	61.53	168.21
AX-89924114	61.53	168.22
AX-89951188	61.53	168.22
AX-89956826	61.53	168.22
AX-89925030	61.53	168.81
AX-89944956	61.53	169.07
AX-89948338	61.53	169.07
AX-89967742	61.53	169.28
AX-89920472	61.53	169.28
AX-89953298	61.53	169.28
AX-89936600	61.53	169.28
AX-89952972	61.53	169.28
AX-89934820	61.54	169.29
AX-89925077	61.56	169.32
AX-89931945	61.57	169.35
AX-89917692	61.57	169.69
AX-89931848	61.57	169.77
AX-89923763	61.57	169.82
AX-89941591	61.57	169.84
AX-89972930	61.57	169.87
AX-89940816	61.57	169.96
AX-89964220	61.57	169.96
AX-89927544	61.57	169.96
AX-89930542	61.57	169.96
AX-89926185	61.57	169.96
AX-89923887	61.57	169.96
AX-89937854	61.57	170.38
AX-89959973	61.57	170.38
AX-89976585	61.57	170.39
AX-89957253	61.57	170.57
AX-89918011	61.57	170.57
AX-89922746	61.57	170.72
AX-89974903	61.57	170.99
AX-89936106	61.57	171.33
AX-89928397	61.57	171.36
AX-89962034	61.57	171.43
AX-89975214	61.57	171.79
AX-89970809	61.57	172.18
AX-89929000	61.57	172.18
AX-89964141	61.57	172.31
AX-89969185	61.57	172.31
AX-89974136	61.57	173.51
AX-89964526	61.57	173.51
AX-89966520	61.57	173.51
AX-89941629	61.57	173.51
AX-89925172	61.57	173.58
AX-89960744	61.57	173.58
AX-89932118	61.61	173.86
AX-89919132	61.61	173.86
AX-89924922	61.61	174.01
AX-89921559	61.61	174.01
AX-89975215	61.61	174.63
AX-89943814	61.61	174.63
AX-89931005	61.61	174.63
AX-89955935	61.61	174.63
AX-89942200	61.61	174.63
AX-89942650	61.61	174.74
AX-89975525	61.61	174.74
AX-89967392	61.61	175.71
AX-89951479	61.61	175.72
AX-89928370	61.61	175.72
AX-89920060	61.61	175.72
AX-89942773	61.61	175.75
AX-89927300	61.62	175.78
AX-89960930	61.63	175.78
AX-89960944	61.63	176.49
AX-89946326	61.64	176.61
AX-89954810	61.65	176.67
AX-89949516	61.66	176.73
AX-89937189	61.66	176.73
AX-89954865	61.66	176.73
AX-89963662	61.66	176.73
AX-89943542	61.66	176.92
AX-89961855	61.66	176.92
AX-89947455	61.66	176.92
AX-89942449	61.66	176.92
AX-89964071	61.66	176.92
AX-89972692	61.66	176.94
AX-89976165	61.66	176.98
AX-89931019	61.66	177.02
AX-89956977	61.66	177.02
AX-89974217	61.66	177.02
AX-89963542	61.66	177.02
AX-89926522	61.66	177.22
AX-89931152	61.66	177.22
AX-89919165	61.66	177.22
AX-89961817	61.66	177.22
AX-89946629	61.66	177.37
AX-89939136	61.82	177.52
AX-89943272	61.82	177.72
AX-89934837	61.82	177.72
AX-89918419	61.82	177.79
AX-89939899	61.82	178.06
AX-89921605	61.82	178.14
AX-89960053	61.87	178.15
AX-89929426	61.87	178.15
AX-89923389	61.87	178.15
AX-89937145	61.88	178.25
AX-89951542	61.90	178.30
AX-89976903	61.91	178.31
AX-89935161	61.91	178.31
AX-89945765	61.91	178.31
AX-89920575	61.91	178.31
AX-89919139	61.91	178.31
AX-89940410	61.91	178.31
AX-89972017	61.93	178.31
AX-89942478	61.96	178.31
AX-89967894	61.98	178.35
AX-89940358	62.01	178.39
AX-89958955	62.03	178.43
AX-89925617	62.03	178.46
AX-89947795	62.09	178.50
AX-89934599	62.09	178.54
AX-89927503	62.09	178.54
AX-89934931	62.09	178.54
AX-89922614	62.15	178.54
AX-89964285	62.21	178.54
AX-89918466	62.21	178.54
AX-89971230	62.21	178.54
AX-89963060	62.21	178.54
AX-89953421	62.21	178.54
AX-89965921	62.21	178.70
AX-89938499	62.21	178.70
AX-89928158	62.21	178.70
AX-89925338	62.21	179.71
AX-89940107	62.21	180.12
AX-89942499	62.21	180.12
AX-89956489	62.21	180.12
AX-89942450	62.21	180.12
AX-89958941	62.21	180.12
AX-89956209	62.21	180.12
AX-89923256	62.21	180.12
AX-89944922	62.21	180.12
AX-89959737	62.21	180.50
AX-89918112	62.21	180.50
AX-89963326	62.22	180.50
AX-89951012	62.24	180.50
AX-89974010	62.26	181.15
AX-89962120	62.28	181.15
AX-89931593	62.29	181.15
AX-89971309	62.29	181.15
AX-89959211	62.29	181.15
AX-89934336	62.29	181.15
AX-89931504	62.29	181.15
AX-89962299	62.29	181.15
AX-89972237	62.29	181.15
AX-89960495	62.29	181.15
AX-89948775	62.29	181.15
AX-89965998	62.33	181.15
AX-89968587	62.33	181.15
AX-89949771	62.33	181.30
AX-89925837	62.33	181.30
AX-89932054	62.33	181.30
AX-89927965	62.33	181.31
AX-89931892	62.33	182.12
AX-89934103	62.33	182.13
AX-89923447	62.33	182.13
AX-89932904	62.33	182.40
AX-89972615	62.33	182.40
AX-89921037	62.35	182.40
AX-89922846	62.36	182.60
AX-89966875	62.38	183.07
AX-89974950	62.42	183.07
AX-89956768	62.42	183.07
AX-89961431	62.42	183.07
AX-89944610	62.42	183.07
AX-89920610	62.46	183.21
AX-89939424	62.49	183.21
AX-89925367	62.53	183.36
AX-89929550	62.56	183.52
AX-89925091	62.56	183.52
AX-89939099	62.56	183.75
AX-89959345	62.56	183.75
AX-89921348	62.56	184.09
AX-89936486	62.56	184.77
AX-89928951	62.63	184.81
AX-89944249	62.63	184.81
AX-89928778	62.63	184.82
AX-89940002	62.63	184.97
AX-89920787	62.63	184.97
AX-89963227	62.63	184.97
AX-89972772	62.63	184.97
AX-89946048	62.65	184.97
AX-89944502	62.68	184.97
AX-89972767	62.69	184.97
AX-89970923	62.72	184.97
AX-89971226	62.72	184.97
AX-89967055	62.72	184.97
AX-89929870	62.72	185.01
AX-89927223	62.72	185.05
AX-89917690	62.72	185.09
AX-89973503	62.72	185.09
AX-89933743	62.72	185.09
AX-89920925	62.72	185.09
[truncated: 264 more rows]

## Sheet: Chr05
All SNPs	Male	Female
AX-89972634	0.00	0.00
AX-89944526	0.27	0.46
AX-89916638	0.29	0.74
AX-89958064	0.30	0.97
AX-89939758	0.30	0.97
AX-89922467	0.30	0.97
AX-89966617	0.30	0.97
AX-89929937	0.30	0.97
AX-89970380	0.30	0.97
AX-89970669	0.30	0.97
AX-89937705	0.30	0.97
AX-89973008	0.30	0.97
AX-89936564	0.31	0.97
AX-89970461	1.58	0.97
AX-89951465	2.53	1.02
AX-89971243	3.49	1.07
AX-89928917	3.50	1.45
AX-89964711	3.51	1.84
AX-89964902	3.51	1.84
AX-89973238	3.51	1.84
AX-89932748	4.21	1.85
AX-89961167	4.25	1.85
AX-89948149	9.92	1.85
AX-89956589	9.93	1.85
AX-89939983	9.93	1.85
AX-89959691	9.93	1.85
AX-89966952	10.15	2.02
AX-89948439	10.16	2.02
AX-89971296	10.18	2.02
AX-89972815	10.30	2.02
AX-89969133	10.43	2.02
AX-89971335	11.47	2.02
AX-89969394	13.75	2.02
AX-89971602	16.27	2.02
AX-89926684	18.80	2.02
AX-89922010	20.31	2.02
AX-89953772	20.31	2.02
AX-89967435	20.31	2.63
AX-89945701	20.31	2.63
AX-89947434	20.31	2.63
AX-89951026	20.31	2.63
AX-89938180	20.31	2.63
AX-89927045	20.31	2.63
AX-89967463	20.31	2.63
AX-89927820	20.31	2.63
AX-89920159	20.31	2.63
AX-89954795	20.31	2.63
AX-89970247	20.31	2.63
AX-89923136	20.31	2.63
AX-89969141	20.31	2.63
AX-89925905	20.31	2.63
AX-89957788	20.31	2.63
AX-89963274	20.31	2.95
AX-89957133	20.31	2.95
AX-89957373	20.32	2.95
AX-89925397	20.34	2.95
AX-89925201	21.36	2.95
AX-89949887	21.36	2.95
AX-89918060	21.36	2.95
AX-89933572	21.36	2.95
AX-89971834	21.36	2.99
AX-89926052	21.36	2.99
AX-89972689	21.36	2.99
AX-89936561	21.36	2.99
AX-89971975	21.36	2.99
AX-89921089	21.36	2.99
AX-89971744	21.37	2.99
AX-89968781	21.37	3.60
AX-89951861	21.39	3.60
AX-89919621	21.97	3.60
AX-89975806	21.97	3.60
AX-89949385	30.98	3.77
AX-89971426	30.98	3.78
AX-89919774	31.07	3.92
AX-89969946	31.07	4.10
AX-89944992	31.07	4.15
AX-89931408	31.07	4.16
AX-89928564	31.33	4.18
AX-89974334	34.46	4.18
AX-89921513	35.09	4.18
AX-89943895	35.10	4.28
AX-89921865	35.11	4.28
AX-89943615	35.41	4.28
AX-89932207	35.56	4.28
AX-89924009	35.56	4.28
AX-89927285	35.56	4.28
AX-89944362	35.56	4.28
AX-89971366	35.68	4.37
AX-89960621	42.19	4.39
AX-89948028	46.80	4.39
AX-89972659	46.83	4.92
AX-89933866	46.83	4.92
AX-89947365	47.01	5.04
AX-89966579	47.02	5.15
AX-89943504	47.02	5.50
AX-89936187	47.02	5.50
AX-89941360	47.02	5.50
AX-89959479	47.02	5.50
AX-89948477	47.02	5.50
AX-89934999	47.02	5.50
AX-89928470	47.02	5.74
AX-89937558	47.02	5.84
AX-89951157	47.03	5.85
AX-89965048	47.03	5.86
AX-89929311	47.07	5.87
AX-89926460	47.12	5.92
AX-89976215	47.17	5.96
AX-89967428	47.23	5.96
AX-89929151	47.29	5.96
AX-89935291	47.35	5.96
AX-89971580	47.41	5.96
AX-89926790	47.41	5.96
AX-89940295	47.76	5.96
AX-89919129	47.76	5.96
AX-89934578	47.76	6.47
AX-89951028	47.76	6.47
AX-89934819	47.76	6.47
AX-89965929	47.76	6.47
AX-89938833	47.76	6.47
AX-89960958	47.76	6.47
AX-89934459	47.76	6.47
AX-89961955	47.76	6.47
AX-89919384	47.76	6.47
AX-89931366	47.88	6.47
AX-89933589	48.03	6.47
AX-89952519	48.05	6.49
AX-89917738	48.05	6.53
AX-89957498	48.21	6.57
AX-89933175	48.23	6.66
AX-89973338	48.23	6.66
AX-89959903	48.23	6.71
AX-89955921	48.23	6.77
AX-89968424	48.23	6.82
AX-89917754	48.23	6.87
AX-89959841	48.23	6.92
AX-89918281	48.23	6.92
AX-89943135	48.23	6.92
AX-89972736	48.23	6.92
AX-89924939	48.23	6.92
AX-89965856	48.44	7.16
AX-89932082	49.19	7.19
AX-89962259	49.57	7.22
AX-89962325	49.66	7.29
AX-89922362	49.75	7.36
AX-89966759	49.75	7.51
AX-89942032	50.91	7.52
AX-89925383	50.94	7.75
AX-89926993	50.94	7.75
AX-89917897	51.17	7.75
AX-89918350	51.18	7.84
AX-89917444	51.18	7.93
AX-89937857	51.18	7.99
AX-89937156	51.18	7.99
AX-89957068	51.18	8.09
AX-89949579	51.18	8.09
AX-89972107	51.18	8.09
AX-89930440	51.18	8.09
AX-89974094	51.18	8.09
AX-89962006	51.18	8.09
AX-89916956	51.18	8.09
AX-89936820	51.23	8.09
AX-89917196	51.23	8.32
AX-89933085	51.23	8.80
AX-89949548	51.23	8.84
AX-89955538	51.23	8.89
AX-89971932	51.23	8.89
AX-89940798	51.23	8.89
AX-89946583	51.23	8.89
AX-89967051	51.23	8.89
AX-89922612	51.23	8.95
AX-89954969	51.23	9.01
AX-89930217	51.23	9.02
AX-89923007	51.23	9.02
AX-89937718	51.23	9.02
AX-89963412	51.33	9.02
AX-89956665	51.42	9.03
AX-89933190	51.42	9.04
AX-89931968	51.81	9.54
AX-89972062	51.81	9.60
AX-89944273	51.81	9.66
AX-89931997	51.81	9.66
AX-89974089	51.88	9.66
AX-89951244	51.88	9.70
AX-89948872	52.02	9.72
AX-89936100	52.02	9.73
AX-89923350	52.22	9.73
AX-89920914	52.22	10.06
AX-89927009	52.22	10.16
AX-89974915	52.27	10.19
AX-89955516	52.32	10.19
AX-89972070	52.37	10.19
AX-89969268	52.37	10.19
AX-89928808	52.37	10.19
AX-89954359	52.37	10.19
AX-89937802	52.37	10.19
AX-89943275	52.48	10.19
AX-89970501	52.48	10.20
AX-89937936	52.48	10.20
AX-89965405	52.48	10.20
AX-89961457	52.48	10.29
AX-89920745	52.48	10.67
AX-89936931	52.52	10.67
AX-89955576	52.57	10.67
AX-89959480	52.57	10.94
AX-89917710	52.57	10.94
AX-89943234	52.57	10.94
AX-89928986	52.57	10.94
AX-89962429	52.57	10.94
AX-89966422	52.57	10.94
AX-89970349	52.57	10.94
AX-89933555	52.57	10.94
AX-89936238	52.57	10.94
AX-89945164	52.57	10.94
AX-89947555	52.64	11.00
AX-89920183	52.71	11.06
AX-89934195	52.71	11.06
AX-89922739	52.71	11.06
AX-89968828	52.71	11.06
AX-89919307	52.71	11.06
AX-89931274	52.71	11.23
AX-89965589	52.71	11.28
AX-89929104	52.71	11.74
AX-89937953	52.71	11.74
AX-89942034	52.71	11.76
AX-89956074	52.71	11.78
AX-89927424	52.71	11.80
AX-89964075	52.71	11.80
AX-89972186	52.71	11.80
AX-89962129	52.71	11.80
AX-89935441	52.72	11.97
AX-89963889	53.67	12.21
AX-89938155	53.68	12.21
AX-89923532	53.68	12.21
AX-89930445	53.68	12.21
AX-89954105	53.68	12.21
AX-89965352	53.68	12.41
AX-89955920	53.68	12.54
AX-89956199	53.68	12.54
AX-89976368	53.68	12.54
AX-89923182	53.68	12.54
AX-89950613	53.68	12.54
AX-89928556	53.68	12.54
AX-89954652	53.68	12.54
AX-89925632	53.69	12.54
AX-89968348	53.70	12.54
AX-89975879	53.71	12.54
AX-89943759	53.72	12.61
AX-89936791	53.72	12.82
AX-89951237	53.72	12.82
AX-89960411	53.72	12.82
AX-89976216	53.72	12.82
AX-89939844	53.72	12.82
AX-89960866	53.72	12.82
AX-89929439	53.72	12.82
AX-89953051	53.72	12.82
AX-89924195	53.72	12.90
AX-89949008	53.72	12.99
AX-89975599	53.72	12.99
AX-89959116	53.72	12.99
AX-89974428	53.78	13.43
AX-89929650	53.78	13.70
AX-89949961	53.78	13.70
AX-89931768	53.78	13.70
AX-89967509	53.78	13.70
AX-89923325	53.85	13.70
AX-89968833	53.85	13.70
AX-89936055	53.85	13.70
AX-89920959	53.85	13.79
AX-89974836	53.93	13.94
AX-89921877	53.97	13.95
AX-89964964	53.97	13.96
AX-89962566	53.97	14.16
AX-89974613	53.97	14.16
AX-89959329	53.99	14.44
AX-89941737	54.02	14.86
AX-89934993	54.02	14.86
AX-89970090	54.02	14.86
AX-89932987	54.02	14.86
AX-89968000	54.02	15.03
AX-89918692	54.02	15.19
AX-89970880	54.02	15.19
AX-89933514	54.02	15.19
AX-89936284	54.02	15.19
AX-89971297	54.02	15.19
AX-89925705	54.04	15.55
AX-89952804	54.06	15.69
AX-89923651	54.06	15.78
AX-89932123	54.06	15.91
AX-89967563	54.06	15.91
AX-89948383	54.06	15.91
AX-89973134	54.06	15.91
AX-89924570	54.06	15.91
AX-89937900	54.06	15.99
AX-89935070	54.09	16.62
AX-89947467	54.12	16.69
AX-89951836	54.15	16.76
AX-89949324	54.23	16.77
AX-89955620	54.23	16.92
AX-89962229	54.23	17.07
AX-89969356	54.23	17.07
AX-89947879	54.23	17.07
AX-89927954	54.23	17.07
AX-89964314	54.23	17.07
AX-89952090	54.23	17.07
AX-89937925	54.23	17.13
AX-89976411	54.23	17.29
AX-89954501	54.23	17.29
AX-89951572	54.23	17.29
AX-89950271	54.23	17.29
AX-89942470	54.23	17.29
AX-89939312	54.23	17.29
AX-89962639	54.23	17.29
AX-89969780	54.23	17.29
AX-89957116	54.23	17.29
AX-89957385	54.23	17.29
AX-89945715	54.23	17.29
AX-89967706	54.23	17.29
AX-89939249	54.23	17.29
AX-89934148	54.23	17.65
AX-89924130	54.23	17.66
AX-89947920	54.23	17.77
AX-89925005	54.23	17.77
AX-89935694	54.23	17.77
AX-89953129	54.23	17.77
AX-89925426	54.23	17.77
AX-89962647	54.23	17.85
AX-89965191	54.23	17.94
AX-89950358	54.23	18.36
AX-89970622	54.23	18.57
AX-89921213	54.23	18.57
AX-89969803	54.23	18.57
AX-89960938	54.23	18.57
AX-89940939	54.23	18.57
AX-89955918	54.23	18.57
AX-89916892	54.23	18.57
AX-89967354	54.23	18.57
AX-89973412	54.23	18.57
AX-89923468	54.23	19.37
AX-89920524	54.23	19.37
AX-89922144	54.23	19.37
AX-89924119	54.23	19.50
AX-89961126	54.23	20.06
AX-89930484	54.23	20.15
AX-89941084	54.23	20.75
AX-89939417	54.26	20.75
AX-89923775	54.29	20.75
AX-89959394	54.32	20.93
AX-89964338	54.32	20.93
AX-89958741	54.32	20.99
AX-89969761	54.32	20.99
AX-89970539	54.32	20.99
AX-89975577	54.32	20.99
AX-89961839	54.32	20.99
AX-89954407	54.32	20.99
AX-89976483	54.32	20.99
AX-89955088	54.32	20.99
AX-89959447	54.32	21.30
AX-89975271	54.32	21.31
AX-89931469	54.32	21.55
AX-89971796	54.32	21.79
AX-89971971	54.32	22.03
AX-89965249	54.32	22.13
AX-89954997	54.32	22.13
AX-89955928	54.32	22.13
AX-89965113	54.32	22.13
AX-89919230	54.32	22.14
AX-89925187	54.32	22.31
AX-89923316	54.32	22.48
AX-89969271	54.32	22.48
AX-89974743	54.32	22.48
AX-89919220	54.32	22.48
AX-89925766	54.32	22.48
AX-89968645	54.32	23.19
AX-89939072	54.32	23.19
AX-89927275	54.32	23.19
AX-89941413	54.32	23.19
AX-89954069	54.32	23.19
AX-89932902	54.32	23.55
AX-89947295	54.32	23.92
AX-89967768	54.32	23.92
AX-89919706	54.32	23.92
AX-89938336	54.32	23.92
AX-89923297	54.32	24.05
AX-89923719	54.32	24.05
AX-89924238	54.32	24.05
AX-89968610	54.32	24.19
AX-89923220	54.32	24.19
AX-89951358	54.32	24.45
AX-89922865	54.32	24.45
AX-89938941	54.32	24.45
AX-89963489	54.32	24.45
AX-89964394	54.34	24.45
AX-89974466	54.36	25.25
AX-89944540	54.36	25.67
AX-89924695	54.36	25.75
AX-89961915	54.36	25.83
AX-89974194	54.36	25.84
AX-89930333	54.36	25.84
AX-89932190	54.36	25.85
AX-89967310	54.36	25.86
AX-89960293	54.36	25.86
AX-89959783	54.36	25.97
AX-89961186	54.36	26.51
AX-89948570	54.36	26.51
AX-89957283	54.36	26.51
AX-89928889	54.36	26.51
AX-89949900	54.36	26.51
AX-89934200	54.36	26.51
AX-89973674	54.38	26.51
AX-89960157	54.40	26.51
AX-89968379	54.40	27.06
AX-89958875	54.40	27.47
AX-89944542	54.40	27.47
AX-89946607	54.40	27.47
AX-89948727	54.40	27.47
AX-89948710	54.40	27.47
AX-89960223	54.40	27.47
AX-89968604	54.40	27.47
AX-89925227	54.40	27.47
AX-89964317	54.40	29.00
AX-89975332	54.40	29.00
AX-89959512	54.40	29.00
AX-89971405	54.40	29.00
AX-89951263	54.40	29.00
AX-89927523	54.40	29.00
AX-89916816	54.40	29.05
AX-89970789	54.40	29.10
AX-89968986	54.40	29.15
AX-89972445	54.40	29.21
AX-89960559	54.40	29.24
AX-89949221	54.40	29.24
AX-89933729	54.40	29.24
AX-89946376	54.40	29.35
AX-89921694	54.40	29.35
AX-89954381	54.40	29.46
AX-89921013	54.40	29.56
AX-89927673	54.40	29.56
AX-89975219	54.40	29.69
AX-89921574	54.40	29.82
AX-89939760	54.40	29.85
AX-89952176	54.40	29.88
AX-89950012	54.40	29.91
AX-89917713	54.40	29.94
AX-89960344	54.40	30.03
AX-89946502	54.40	30.27
AX-89935877	54.40	31.17
AX-89934349	54.44	31.17
AX-89971270	54.44	31.17
AX-89969362	54.44	31.50
AX-89931202	54.44	31.83
AX-89962592	54.44	32.00
AX-89934373	54.44	32.00
AX-89947199	54.44	32.00
AX-89921859	54.44	32.22
AX-89919483	54.44	32.32
AX-89965802	54.44	32.32
AX-89948497	54.44	32.32
AX-89973760	54.44	32.47
AX-89928367	54.44	32.51
AX-89921266	54.44	32.54
AX-89938871	54.44	32.81
AX-89964889	54.48	32.81
AX-89922375	54.51	32.81
AX-89957953	54.54	32.81
AX-89919519	54.57	32.81
AX-89917828	54.57	32.81
AX-89956518	54.57	32.81
AX-89946720	54.57	32.81
AX-89932485	54.57	32.81
AX-89945414	54.57	32.92
AX-89956919	54.57	33.02
AX-89968045	54.57	33.02
AX-89933278	54.57	33.09
AX-89938141	54.57	33.29
AX-89963420	54.57	33.29
AX-89970244	54.57	33.30
AX-89922875	54.57	33.30
AX-89925945	54.57	33.30
AX-89960549	54.57	33.62
AX-89969660	54.57	33.62
AX-89928533	54.57	33.62
AX-89944461	54.57	33.71
AX-89934123	54.57	33.71
AX-89939154	54.57	33.81
AX-89927881	54.64	33.84
AX-89946389	54.70	34.20
AX-89930480	54.70	34.20
AX-89948526	54.70	34.20
AX-89931116	54.70	34.20
AX-89961717	54.71	34.20
AX-89921124	54.73	34.53
AX-89959077	54.74	34.85
AX-89948517	54.74	34.86
AX-89960786	54.74	35.25
AX-89957516	54.74	35.25
AX-89964656	54.74	35.25
AX-89958520	54.74	35.25
AX-89970636	54.81	35.25
AX-89946055	54.87	35.25
AX-89951268	54.87	35.25
AX-89974696	54.87	35.25
AX-89944443	54.87	35.35
AX-89971879	54.87	35.63
AX-89948518	54.87	35.64
AX-89975604	54.87	35.64
AX-89972426	54.87	35.64
AX-89958600	54.87	35.73
AX-89952429	54.87	35.84
AX-89951680	54.87	35.84
AX-89966217	54.87	36.12
AX-89933289	54.87	36.65
AX-89944966	54.87	36.65
AX-89917371	54.87	36.65
AX-89916763	54.87	36.88
AX-89967314	54.87	37.10
AX-89937782	54.87	37.10
AX-89920008	54.87	37.10
AX-89963957	54.87	37.18
AX-89955173	54.87	37.25
AX-89945237	54.87	37.25
AX-89970909	54.87	37.25
AX-89932443	54.87	37.44
AX-89924539	54.87	37.44
AX-89961039	54.87	37.44
AX-89946489	54.87	37.51
AX-89920691	54.87	37.51
AX-89941422	54.87	37.51
AX-89961429	54.87	37.51
AX-89946672	54.87	37.51
AX-89944974	54.87	37.51
AX-89916944	54.87	37.51
AX-89955847	54.87	37.51
AX-89959088	54.89	38.44
AX-89954252	54.90	38.89
AX-89932192	54.92	39.22
AX-89941635	54.93	39.22
AX-89953488	54.95	39.22
AX-89967948	54.97	39.22
AX-89924944	54.98	39.22
AX-89975970	55.00	40.10
AX-89966165	55.00	40.34
AX-89966374	55.00	40.34
AX-89941673	55.00	40.34
AX-89956734	55.00	40.34
AX-89936642	55.00	40.34
AX-89918973	55.00	40.34
AX-89928968	55.00	40.44
AX-89963311	55.00	40.44
AX-89923168	55.00	40.44
AX-89970292	55.00	40.44
AX-89917591	55.00	40.44
AX-89926072	55.00	40.44
AX-89952173	55.00	40.44
AX-89943260	55.00	40.44
AX-89929948	55.00	41.31
AX-89976681	55.00	41.32
AX-89960873	55.00	41.32
AX-89972537	55.00	41.34
AX-89925862	55.00	41.51
AX-89920243	55.00	41.69
AX-89928780	55.00	41.87
AX-89933947	55.00	42.41
AX-89965828	55.00	42.54
AX-89933172	55.00	42.58
AX-89970429	55.00	42.73
AX-89969565	55.00	43.07
AX-89922759	55.00	43.41
AX-89956595	55.00	43.41
AX-89966468	55.00	43.41
AX-89933420	55.00	43.41
AX-89954032	55.00	43.55
AX-89968053	55.00	43.76
AX-89920106	55.01	43.77
AX-89971790	55.01	43.77
AX-89940272	55.02	43.78
AX-89918929	55.02	43.79
AX-89942623	55.03	43.81
AX-89938016	55.03	43.81
AX-89937172	55.03	43.81
AX-89966625	55.03	44.11
AX-89926494	55.04	44.11
AX-89958581	55.04	44.12
AX-89940184	55.04	44.21
AX-89958053	55.04	44.48
AX-89929030	55.04	44.94
AX-89922564	55.04	45.29
AX-89966114	55.04	45.31
AX-89939811	55.04	45.73
AX-89926129	55.04	45.73
AX-89929546	55.04	45.73
AX-89921433	55.04	45.73
AX-89965630	55.04	45.73
AX-89952100	55.04	45.73
AX-89921179	55.04	45.73
AX-89959421	55.04	46.20
AX-89946412	55.04	46.20
AX-89926766	55.04	46.20
AX-89973264	55.04	46.20
AX-89926222	55.04	46.20
AX-89931936	55.04	46.56
AX-89965846	55.04	46.56
AX-89950087	55.04	46.56
AX-89925498	55.04	46.90
AX-89957743	55.04	47.18
AX-89941196	55.04	47.46
AX-89956870	55.04	47.51
AX-89949183	55.04	47.58
AX-89952150	55.04	48.33
AX-89951111	55.04	48.33
AX-89916529	55.04	48.85
AX-89948996	55.08	48.87
AX-89951904	55.08	49.09
AX-89946994	55.08	49.09
AX-89949875	55.08	49.09
AX-89926060	55.08	49.10
AX-89964848	55.08	49.78
AX-89932113	55.08	50.17
AX-89963008	55.08	50.26
AX-89938733	55.08	50.45
AX-89947510	55.08	50.45
AX-89966851	55.08	50.63
AX-89930093	55.08	50.63
AX-89975314	55.08	50.63
AX-89942498	55.08	50.63
AX-89927962	55.08	50.63
AX-89942941	55.08	50.63
AX-89945297	55.08	50.63
AX-89969274	55.08	50.63
AX-89919669	55.08	50.63
AX-89974084	55.08	50.63
AX-89953354	55.08	50.63
AX-89954700	55.08	50.63
AX-89966836	55.08	50.70
AX-89963455	55.08	50.76
AX-89931024	55.08	50.88
AX-89935869	55.08	50.88
AX-89968444	55.08	50.88
AX-89968621	55.08	50.88
AX-89944731	55.08	50.88
AX-89934540	55.08	50.88
AX-89942584	55.08	50.88
AX-89944624	55.08	51.45
AX-89923754	55.08	51.96
AX-89929070	55.08	52.86
AX-89923721	55.08	52.98
AX-89960122	55.08	52.98
AX-89930380	55.08	52.98
AX-89918736	55.08	52.98
AX-89950075	55.08	53.11
AX-89967862	55.08	53.11
AX-89960506	55.08	53.25
AX-89943273	55.08	53.25
AX-89975617	55.08	53.25
AX-89950315	55.08	53.44
AX-89934268	55.08	53.44
AX-89958111	55.08	53.44
AX-89933280	55.08	53.44
AX-89947123	55.08	53.44
AX-89956550	55.08	53.72
AX-89947610	55.08	54.97
AX-89950139	55.08	54.97
AX-89947129	55.08	54.97
AX-89933533	55.08	54.97
AX-89950473	55.08	54.97
AX-89946791	55.08	54.97
AX-89931835	55.08	54.97
AX-89951991	55.08	54.97
AX-89936774	55.08	54.97
AX-89931578	55.08	55.21
AX-89955153	55.08	55.53
AX-89960946	55.08	55.84
AX-89926342	55.08	56.25
AX-89974351	55.08	56.40
AX-89950538	55.08	56.40
AX-89964077	55.08	56.87
AX-89968118	55.08	57.11
AX-89945574	55.08	57.11
AX-89962393	55.08	57.11
AX-89918815	55.08	57.11
AX-89943696	55.08	57.11
AX-89928893	55.09	57.23
AX-89972889	55.10	57.23
AX-89958634	55.12	57.23
AX-89945211	55.13	57.73
AX-89969191	55.13	57.73
AX-89920904	55.14	57.74
AX-89963366	55.15	58.41
AX-89976017	55.16	58.53
AX-89939955	55.17	58.53
AX-89924613	55.18	58.53
AX-89917298	55.19	58.53
AX-89946615	55.19	58.53
AX-89964078	55.20	58.53
AX-89936510	55.21	58.53
AX-89942945	55.22	58.53
AX-89953897	55.23	58.53
AX-89947260	55.25	58.53
AX-89960401	55.26	58.53
AX-89940841	55.27	58.53
AX-89918124	55.27	58.53
AX-89959602	55.27	58.53
AX-89931203	55.28	58.53
AX-89955722	55.29	58.53
AX-89960761	55.29	58.53
AX-89918594	55.29	58.53
AX-89956914	55.30	58.53
AX-89960346	55.31	58.53
AX-89951363	55.32	58.53
AX-89967541	55.33	58.53
AX-89917758	55.34	58.53
AX-89920687	55.35	59.19
AX-89960849	55.36	59.69
AX-89943645	55.36	59.69
AX-89968145	55.36	59.85
AX-89932407	55.36	59.85
AX-89925303	55.36	59.85
AX-89925260	55.39	60.46
AX-89938835	55.42	60.70
AX-89922573	55.42	60.70
AX-89918080	55.42	60.70
AX-89970041	55.42	60.70
AX-89921151	55.42	60.84
AX-89930152	55.42	61.41
AX-89919871	55.42	62.07
AX-89944044	55.42	62.08
AX-89950389	55.42	62.08
AX-89929190	55.42	62.08
AX-89963067	55.42	62.08
AX-89919412	55.42	62.08
AX-89960425	55.42	62.08
AX-89932742	55.42	62.15
AX-89956355	55.42	62.15
AX-89917015	55.42	62.37
AX-89957863	55.42	62.58
AX-89928604	55.42	63.13
AX-89954080	55.42	63.13
AX-89973554	55.42	63.13
AX-89951254	55.42	63.13
AX-89938847	55.42	63.13
AX-89966657	55.42	63.13
AX-89957995	55.42	63.13
AX-89927658	55.42	63.13
AX-89969974	55.42	63.13
AX-89962588	55.42	63.13
AX-89957274	55.42	63.13
AX-89975061	55.42	63.13
AX-89952297	55.42	63.13
AX-89972527	55.42	63.13
AX-89925295	55.42	63.13
AX-89943292	55.42	63.13
AX-89944746	55.42	63.13
AX-89923222	55.42	63.13
AX-89952866	55.42	63.13
AX-89926175	55.42	63.13
AX-89953719	55.42	63.13
AX-89938315	55.42	63.13
AX-89937469	55.42	63.13
AX-89927390	55.42	63.13
AX-89969312	55.42	63.13
AX-89941391	55.42	63.13
AX-89970050	55.42	63.13
AX-89926729	55.42	63.13
AX-89964192	55.42	63.13
AX-89927743	55.42	63.13
AX-89951116	55.42	63.13
AX-89937418	55.42	63.13
AX-89944269	55.42	63.13
AX-89972081	55.42	63.13
AX-89932569	55.42	63.13
AX-89952743	55.42	63.13
AX-89973017	55.42	63.13
AX-89961767	55.42	63.13
AX-89917879	55.42	63.13
AX-89950224	55.42	63.13
AX-89957273	55.42	63.13
AX-89963263	55.42	63.13
AX-89948762	55.42	63.13
AX-89922615	55.42	63.13
AX-89917848	55.42	63.13
AX-89943462	55.42	63.13
AX-89957681	55.42	63.13
AX-89971511	55.42	63.13
AX-89966435	55.42	63.13
AX-89955032	55.42	63.13
AX-89968918	55.42	63.13
AX-89968585	55.42	63.13
AX-89932454	55.42	63.13
AX-89959722	55.42	63.13
AX-89974239	55.42	63.13
AX-89938993	55.42	63.13
AX-89955626	55.42	63.13
AX-89925654	55.42	63.13
AX-89920516	55.42	63.13
AX-89938717	55.42	63.13
AX-89933354	55.42	63.13
AX-89946905	55.42	63.13
AX-89968317	55.42	63.13
AX-89931558	55.42	63.13
AX-89959242	55.42	63.13
AX-89944530	55.42	63.13
AX-89971258	55.42	63.13
AX-89954825	55.42	63.13
AX-89943266	55.42	63.13
AX-89952111	55.42	63.13
AX-89931650	55.42	63.13
AX-89919040	55.42	63.13
AX-89963832	55.42	63.13
AX-89938948	55.42	63.13
AX-89971225	55.42	63.13
AX-89953852	55.42	63.13
AX-89968802	55.42	63.13
AX-89958236	55.42	63.13
AX-89964478	55.42	63.13
AX-89963603	55.42	63.13
AX-89942134	55.42	63.13
AX-89975011	55.42	63.13
AX-89971494	55.42	63.13
AX-89920916	55.42	63.13
AX-89916608	55.42	63.13
AX-89924776	55.42	63.13
AX-89938378	55.42	63.13
AX-89973038	55.42	63.13
AX-89948539	55.42	63.13
AX-89976069	55.42	63.13
AX-89976242	55.42	63.13
AX-89941907	55.42	63.13
AX-89943509	55.42	63.13
AX-89919306	55.42	63.13
AX-89947215	55.42	63.13
AX-89930165	55.42	63.13
AX-89938196	55.42	63.13
AX-89964795	55.42	63.13
AX-89956244	55.42	63.13
AX-89950438	55.42	63.13
AX-89916966	55.42	63.13
AX-89951811	55.42	63.13
AX-89931746	55.42	63.13
AX-89932071	55.42	63.13
AX-89948094	55.42	63.13
AX-89968568	55.42	63.13
AX-89925955	55.42	63.13
AX-89961565	55.42	63.13
AX-89969667	55.42	63.13
AX-89922275	55.42	63.13
AX-89935670	55.42	63.13
AX-89943287	55.42	63.13
AX-89954744	55.42	63.13
AX-89974951	55.42	63.13
AX-89929038	55.42	63.13
AX-89948873	55.42	63.13
AX-89946031	55.42	63.13
AX-89930284	55.42	63.13
AX-89951092	55.42	63.13
AX-89933120	55.42	63.13
AX-89943707	55.42	63.13
AX-89967712	55.42	63.13
AX-89958348	55.42	63.13
AX-89923576	55.42	63.13
AX-89926890	55.42	63.13
AX-89950105	55.42	63.13
AX-89939475	55.42	63.13
AX-89968643	55.42	63.13
AX-89931727	55.42	63.13
AX-89918246	55.42	63.13
AX-89946173	55.42	63.13
AX-89933043	55.42	63.13
AX-89920799	55.42	63.13
AX-89938288	55.42	63.13
AX-89951128	55.42	63.13
AX-89949815	55.42	63.13
AX-89916768	55.42	63.13
AX-89943861	55.42	63.13
AX-89945569	55.42	63.13
AX-89947954	55.42	63.13
AX-89953033	55.42	63.13
AX-89916879	55.42	63.13
AX-89964152	55.42	63.13
AX-89958119	55.42	63.13
AX-89968318	55.42	63.13
AX-89936811	55.42	63.13
AX-89927313	55.42	63.13
AX-89938528	55.42	63.13
AX-89944923	55.42	63.13
AX-89930647	55.42	63.13
AX-89966628	55.42	63.13
AX-89974571	55.42	63.13
AX-89942113	55.42	63.13
AX-89959575	55.42	63.13
AX-89931965	55.42	63.13
AX-89959541	55.42	63.13
AX-89954275	55.42	63.13
AX-89961880	55.42	63.13
AX-89923197	55.42	63.13
AX-89943195	55.42	63.13
AX-89918332	55.42	63.13
AX-89973646	55.42	63.13
AX-89949026	55.42	63.13
AX-89938185	55.42	63.13
AX-89959661	55.42	63.13
AX-89930200	55.42	63.13
AX-89955073	55.42	63.13
AX-89918178	55.42	63.13
AX-89932956	55.42	63.13
AX-89948680	55.42	63.13
AX-89963604	55.42	63.13
AX-89961388	55.42	63.13
AX-89945616	55.42	63.13
AX-89959581	55.42	63.13
AX-89932602	55.42	63.13
AX-89965860	55.42	63.13
AX-89941050	55.42	63.13
AX-89942510	55.42	63.13
AX-89952772	55.42	63.13
AX-89955760	55.42	63.13
AX-89922441	55.42	63.13
AX-89972255	55.42	63.13
AX-89940267	55.42	63.13
AX-89921185	55.42	63.13
AX-89939933	55.42	63.13
AX-89922328	55.42	63.13
AX-89926784	55.42	63.13
AX-89930253	55.42	63.13
AX-89924163	55.42	63.13
AX-89951568	55.42	63.13
AX-89951585	55.42	63.13
AX-89957276	55.42	63.13
AX-89959055	55.42	63.13
AX-89949240	55.42	63.13
AX-89972290	55.42	63.13
AX-89966764	55.42	63.13
AX-89930958	55.42	63.13
AX-89969443	55.42	63.13
AX-89935809	55.42	63.13
AX-89926304	55.42	63.13
AX-89965508	55.42	63.13
AX-89965085	55.42	63.13
AX-89973155	55.42	63.13
AX-89959411	55.42	63.13
AX-89942556	55.42	63.13
AX-89969567	55.42	63.13
AX-89923218	55.42	63.13
AX-89954278	55.42	63.13
AX-89923050	55.42	63.13
AX-89956882	55.42	63.13
AX-89964433	55.42	63.13
AX-89947379	55.42	63.13
AX-89932579	55.42	63.13
AX-89958755	55.42	63.13
AX-89921734	55.42	63.13
AX-89959834	55.42	63.13
AX-89926279	55.42	63.13
AX-89975917	55.42	63.13
AX-89923211	55.42	63.13
AX-89936160	55.42	63.13
AX-89923128	55.42	63.13
AX-89953152	55.42	63.13
AX-89949937	55.42	63.13
AX-89922513	55.42	63.13
AX-89927477	55.42	63.13
AX-89968255	55.42	63.13
AX-89966173	55.42	63.13
AX-89918440	55.42	63.13
AX-89931709	55.42	63.13
AX-89963785	55.42	63.13
AX-89956280	55.42	63.13
AX-89931512	55.42	63.13
AX-89951021	55.42	63.13
AX-89973022	55.42	63.13
AX-89939837	55.42	63.13
AX-89938173	55.42	63.13
AX-89955802	55.42	63.13
AX-89924156	55.42	63.13
AX-89931227	55.42	63.13
AX-89920932	55.42	63.13
AX-89928340	55.42	63.13
AX-89960574	55.42	63.13
AX-89956937	55.42	63.13
AX-89917965	55.42	63.13
AX-89928886	55.42	63.13
AX-89958088	55.42	63.13
AX-89949168	55.42	63.13
AX-89960385	55.42	63.13
AX-89941430	55.42	63.13
AX-89970407	55.42	63.13
AX-89964446	55.42	63.13
AX-89926724	55.42	63.13
AX-89973823	55.42	63.13
AX-89962731	55.42	63.13
AX-89963134	55.42	63.13
AX-89972184	55.42	63.13
AX-89917010	55.42	63.13
AX-89942951	55.42	63.13
AX-89963264	55.42	63.13
AX-89927852	55.42	63.13
AX-89958794	55.42	63.13
AX-89964591	55.42	63.13
AX-89952064	55.42	63.13
AX-89961640	55.42	63.13
AX-89969332	55.42	63.13
AX-89924323	55.42	63.13
AX-89958505	55.42	63.13
AX-89939217	55.42	63.13
AX-89973954	55.42	63.13
AX-89951804	55.42	63.13
AX-89969967	55.42	63.13
AX-89973581	55.42	63.13
AX-89958786	55.42	63.13
AX-89944092	55.42	63.13
AX-89918931	55.42	63.13
AX-89920112	55.42	63.13
AX-89970893	55.42	63.13
AX-89954443	55.42	63.13
AX-89918546	55.42	63.13
AX-89973841	55.42	63.13
AX-89953024	55.42	63.13
AX-89943131	55.42	63.13
AX-89963204	55.42	63.13
AX-89919663	55.42	63.13
AX-89954719	55.42	63.13
AX-89933296	55.42	63.13
AX-89927996	55.42	63.13
AX-89976247	55.42	63.13
AX-89937336	55.42	63.13
AX-89967293	55.42	63.13
AX-89953791	55.42	63.13
AX-89938572	55.42	63.13
AX-89964944	55.42	63.13
AX-89968438	55.42	63.13
AX-89953946	55.42	63.13
AX-89957737	55.42	63.13
AX-89926551	55.42	63.13
AX-89937169	55.42	63.13
AX-89951499	55.42	63.13
AX-89961408	55.42	63.13
AX-89921327	55.42	63.13
AX-89959237	55.42	63.13
AX-89951445	55.42	63.13
AX-89917345	55.42	63.13
AX-89955870	55.42	63.13
AX-89930514	55.42	63.13
AX-89926799	55.42	63.13
AX-89967363	55.42	63.13
AX-89962432	55.42	63.13
AX-89918533	55.42	63.13
AX-89941145	55.42	63.13
AX-89968844	55.42	63.13
AX-89936648	55.42	63.13
AX-89948319	55.42	63.13
AX-89957160	55.42	63.13
AX-89948399	55.42	63.13
AX-89931734	55.42	63.13
AX-89922569	55.42	63.13
AX-89949572	55.42	63.13
AX-89954457	55.42	63.13
AX-89970606	55.42	63.13
AX-89938726	55.42	63.13
AX-89921325	55.42	63.13
AX-89972780	55.42	63.13
AX-89917267	55.42	63.13
AX-89945900	55.42	63.13
AX-89925398	55.42	63.13
AX-89917380	55.42	63.13
AX-89974203	55.42	63.13
AX-89927722	55.42	63.13
AX-89956416	55.42	63.13
AX-89919928	55.42	63.13
AX-89964197	55.42	63.13
AX-89955957	55.42	63.13
AX-89918621	55.42	63.13
AX-89967606	55.42	63.13
AX-89949471	55.42	63.13
AX-89920029	55.42	63.13
AX-89956352	55.42	63.13
AX-89932458	55.42	63.13
AX-89964941	55.42	63.13
AX-89951195	55.42	63.13
AX-89935038	55.42	63.13
AX-89948048	55.42	63.13
AX-89957636	55.42	63.13
AX-89928927	55.42	63.13
AX-89953654	55.42	63.13
AX-89936122	55.42	63.13
AX-89946934	55.42	63.13
AX-89968539	55.42	63.13
AX-89937539	55.42	63.13
AX-89931435	55.42	63.13
AX-89958096	55.42	63.13
AX-89933211	55.42	63.13
AX-89931127	55.42	63.13
AX-89920382	55.42	63.13
AX-89929600	55.42	63.13
AX-89962052	55.42	63.13
AX-89917601	55.42	63.40
AX-89973873	55.42	63.41
AX-89944302	55.42	63.44
AX-89955630	55.42	63.44
AX-89941159	55.42	63.44
AX-89973325	55.42	63.44
AX-89948730	55.42	64.58
AX-89926789	55.42	64.59
AX-89919120	55.42	64.60
AX-89917781	55.42	64.60
AX-89965917	55.42	64.60
AX-89950201	55.42	64.60
AX-89954144	55.42	64.60
AX-89969826	55.42	64.60
AX-89943852	55.46	64.60
AX-89958942	55.50	64.60
AX-89954364	55.53	64.60
AX-89941126	55.57	64.67
AX-89973890	55.60	64.96
AX-89920538	55.64	64.96
AX-89962157	55.64	65.00
AX-89935607	55.64	65.04
AX-89975060	55.64	65.21
AX-89950576	55.64	65.21
AX-89951977	55.64	65.21
AX-89923301	55.64	65.42
AX-89972137	55.64	65.42
AX-89933696	55.64	65.56
AX-89966177	55.64	65.64
AX-89934343	55.64	65.64
AX-89924758	55.64	65.93
AX-89951865	55.64	65.93
AX-89962425	55.64	65.93
AX-89953956	56.12	66.09
AX-89949400	56.12	66.09
AX-89930392	56.12	66.24
AX-89976473	56.12	66.24
AX-89967825	56.12	66.24
AX-89953083	56.12	66.24
AX-89959215	56.12	66.40
AX-89929544	56.12	66.40
AX-89958945	56.12	66.40
AX-89947349	56.12	66.40
AX-89933150	56.12	66.40
AX-89942256	56.21	67.21
AX-89919095	56.30	67.26
AX-89972590	56.39	67.31
AX-89964756	56.39	67.31
AX-89946855	56.39	67.31
AX-89961615	56.39	67.31
AX-89977011	56.39	67.31
AX-89926256	56.39	67.56
AX-89952924	56.39	67.81
AX-89917462	56.52	67.81
AX-89946551	56.66	68.09
AX-89918995	56.66	68.09
AX-89961390	56.66	68.09
AX-89941806	56.66	68.09
AX-89936864	56.66	68.09
AX-89961974	56.66	68.09
AX-89929882	56.66	68.14
AX-89953769	56.66	68.14
AX-89976287	56.66	68.14
AX-89965782	56.66	68.14
AX-89951742	56.66	68.14
AX-89956509	56.66	68.14
AX-89929415	56.66	68.14
AX-89937523	56.66	68.14
AX-89957170	56.66	68.14
AX-89947640	56.66	68.14
AX-89927558	56.66	68.14
AX-89974053	56.66	68.19
AX-89920564	56.66	68.19
AX-89969435	56.66	68.19
AX-89924579	56.66	68.19
AX-89943529	56.66	68.19
AX-89931199	56.66	68.19
AX-89972575	56.66	68.20
AX-89975144	56.66	68.60
AX-89961604	56.66	68.61
AX-89922221	56.66	68.61
AX-89941250	56.66	68.61
AX-89918668	56.66	68.82
AX-89940316	56.66	68.82
AX-89920335	56.66	68.82
AX-89947622	56.66	68.93
AX-89918006	56.66	68.93
AX-89919704	56.66	68.93
AX-89926172	56.66	69.26
AX-89956119	56.66	69.26
AX-89964496	56.66	69.39
AX-89930499	56.66	69.57
AX-89935307	56.66	69.76
AX-89974099	56.66	69.76
AX-89928274	56.66	69.80
AX-89945642	56.66	69.84
AX-89923944	56.66	69.84
AX-89976158	56.66	69.84
AX-89918075	56.66	69.84
AX-89919853	56.66	69.93
AX-89923661	56.66	70.05
AX-89964708	56.66	70.05
AX-89932687	56.66	70.22
AX-89937297	56.66	70.22
AX-89957652	56.66	70.22
AX-89936367	56.66	70.63
AX-89924168	56.66	70.63
AX-89931353	56.66	70.63
AX-89941920	56.66	70.63
AX-89928021	56.66	70.63
AX-89972387	56.66	70.63
AX-89934411	56.66	70.63
AX-89930129	56.66	70.69
AX-89958866	56.66	70.69
AX-89931550	56.66	70.69
AX-89953785	56.71	70.69
AX-89966809	56.71	70.69
AX-89944818	56.71	70.69
AX-89952269	56.71	70.69
AX-89933403	56.71	71.02
AX-89927097	56.85	71.08
AX-89960509	56.98	71.08
AX-89976828	56.98	71.11
AX-89951981	56.98	71.13
AX-89935378	56.98	71.16
AX-89940634	56.98	71.18
AX-89933909	56.98	71.18
AX-89923769	56.98	71.21
AX-89928785	56.98	71.23
AX-89918903	56.98	71.23
AX-89947979	56.98	71.23
AX-89956623	56.98	71.23
AX-89938372	56.98	71.23
AX-89939717	56.98	71.23
AX-89962827	56.98	71.23
AX-89946208	56.98	71.23
AX-89931826	56.98	71.23
AX-89951531	56.98	71.23
AX-89947053	56.98	71.23
AX-89966436	56.98	71.23
AX-89920504	56.98	71.23
AX-89933055	56.98	71.23
AX-89919168	56.98	71.23
AX-89931738	56.98	71.23
AX-89931877	56.98	71.23
AX-89918298	56.98	71.23
AX-89945463	56.98	71.23
AX-89942013	56.98	71.23
AX-89918600	56.98	71.23
AX-89950671	56.98	71.23
AX-89966019	56.98	71.23
AX-89962823	56.98	71.23
AX-89918571	56.98	71.23
AX-89954880	56.99	71.23
AX-89954992	57.01	71.23
AX-89923443	57.01	71.23
AX-89976296	57.02	71.23
AX-89954829	57.03	71.23
AX-89968922	57.04	71.23
AX-89941949	57.06	71.23
AX-89917812	57.06	71.23
AX-89970815	57.06	71.23
AX-89947881	57.06	71.23
AX-89926527	57.06	71.23
AX-89967904	57.06	71.23
AX-89937142	57.06	71.23
AX-89929199	57.06	71.23
AX-89953218	57.11	71.43
AX-89923289	57.16	71.64
AX-89951951	57.21	71.84
AX-89974837	57.27	71.84
AX-89973808	57.32	71.84
AX-89936756	57.32	71.84
AX-89943974	57.32	71.84
AX-89943419	57.32	71.84
AX-89968331	57.32	71.84
AX-89962473	57.32	71.84
AX-89943051	57.32	71.84
AX-89930764	57.32	71.84
AX-89954160	57.32	71.84
AX-89928385	57.32	71.84
AX-89927397	57.32	71.84
AX-89926936	57.32	71.84
AX-89971748	57.32	71.84
AX-89927046	57.32	71.84
AX-89949959	57.32	71.84
AX-89936361	57.32	71.84
AX-89976603	57.32	71.84
AX-89955319	57.32	71.84
AX-89974377	57.32	71.84
AX-89941022	57.32	71.84
AX-89941028	57.32	71.84
AX-89920622	57.32	71.84
AX-89973220	57.32	71.84
AX-89969295	57.32	71.84
AX-89955176	57.32	71.84
AX-89929560	57.32	71.84
AX-89928440	57.32	71.84
AX-89930759	57.32	71.84
AX-89970450	57.32	71.84
AX-89951277	57.32	71.84
AX-89952978	57.32	71.84
AX-89972433	57.32	71.84
AX-89952402	57.32	71.84
AX-89970238	57.37	71.84
AX-89965530	57.42	71.85
AX-89933539	57.47	71.85
AX-89925401	57.47	71.85
AX-89937530	57.48	72.85
AX-89956116	57.48	73.11
AX-89963984	57.49	73.84
AX-89917399	57.49	73.84
AX-89936751	57.50	73.84
AX-89927804	57.50	73.84
AX-89937766	57.51	74.35
AX-89974301	57.51	74.84
AX-89952517	57.51	74.84
AX-89932045	57.51	74.84
AX-89937931	57.51	74.84
AX-89935087	57.51	74.84
AX-89918211	57.51	74.84
AX-89919202	57.51	74.84
AX-89962373	57.51	74.84
AX-89972604	57.51	74.84
AX-89960468	57.51	74.84
AX-89947275	57.52	74.84
AX-89955241	57.52	74.84
AX-89963629	57.52	74.84
AX-89960143	57.52	74.84
AX-89920822	57.52	74.84
AX-89966774	57.52	74.84
AX-89918894	57.52	74.84
AX-89959406	57.52	74.84
AX-89944315	57.52	74.87
AX-89974086	57.52	74.91
AX-89949099	57.52	74.91
AX-89967239	57.52	74.91
AX-89921706	57.52	74.91
AX-89921393	57.52	74.91
AX-89933888	57.52	74.91
AX-89924397	57.52	74.97
AX-89963793	57.52	74.97
AX-89957494	57.52	74.97
AX-89936537	57.52	74.97
AX-89928873	57.52	74.97
AX-89948312	57.52	74.97
AX-89958384	57.52	74.97
AX-89940236	57.52	74.97
AX-89918383	57.52	74.97
AX-89955886	57.52	74.97
AX-89928920	57.52	74.97
AX-89932104	57.52	74.97
AX-89968946	57.52	75.00
AX-89938248	57.52	75.02
AX-89964065	57.52	75.05
AX-89927491	57.52	75.08
AX-89946212	57.52	75.11
AX-89967625	57.52	75.14
AX-89935939	57.52	75.16
AX-89971629	57.54	75.16
AX-89945573	57.55	75.16
AX-89936643	57.57	75.16
AX-89918619	57.58	75.16
AX-89972289	57.58	75.16
AX-89927782	57.58	75.16
AX-89944068	57.60	75.16
AX-89932246	57.60	75.29
AX-89959266	57.60	75.36
AX-89929383	57.60	75.36
AX-89972566	57.60	75.36
AX-89929102	57.60	75.36
AX-89928561	57.60	75.90
AX-89944684	57.60	75.90
AX-89919403	57.60	75.91
AX-89942779	57.60	76.13
AX-89928327	57.60	76.13
AX-89965408	57.60	76.13
AX-89940169	57.60	76.35
AX-89957387	57.60	76.35
AX-89968489	57.60	76.81
AX-89966041	57.60	76.87
AX-89971217	57.60	76.99
AX-89970555	57.60	77.04
AX-89916772	57.60	77.04
AX-89953374	57.60	77.19
AX-89954701	57.60	77.56
AX-89964886	57.60	77.56
AX-89930606	57.60	77.56
AX-89947623	57.60	77.64
AX-89934818	57.60	78.92
AX-89934334	57.60	78.92
AX-89973171	57.60	78.96
AX-89961028	57.60	79.01
AX-89957528	57.60	79.01
AX-89922979	57.60	79.01
AX-89936897	57.60	79.01
AX-89921006	57.60	79.01
AX-89965804	57.60	79.01
AX-89947125	57.60	79.01
AX-89958085	57.60	79.01
AX-89932922	57.60	79.01
AX-89919635	57.60	79.01
AX-89975351	57.60	79.01
AX-89931972	57.64	79.13
AX-89975670	57.68	79.48
AX-89926708	57.68	79.84
AX-89976733	57.68	79.84
AX-89976125	57.68	79.84
AX-89942991	57.68	79.84
AX-89946083	57.68	80.48
AX-89937361	57.68	80.48
AX-89976678	57.68	80.48
AX-89921483	57.68	80.48
AX-89937141	57.68	80.48
AX-89930650	57.69	80.58
AX-89924352	57.70	80.61
AX-89949271	57.71	80.95
AX-89972949	57.72	81.21
AX-89947843	57.72	81.90
AX-89950982	57.72	81.90
AX-89963848	57.72	81.90
AX-89948806	57.72	81.90
AX-89926718	57.72	81.90
AX-89944485	57.76	81.95
AX-89949157	57.76	81.95
AX-89921541	57.76	81.95
AX-89934845	57.76	82.50
AX-89941500	57.76	82.50
AX-89924109	57.76	82.50
AX-89932079	57.76	82.57
AX-89918970	57.76	82.61
AX-89925119	57.76	82.65
AX-89948072	57.76	83.26
AX-89940704	57.76	83.28
AX-89941780	57.76	83.29
AX-89974916	57.76	83.30
AX-89949340	57.76	83.30
AX-89927388	57.76	83.30
AX-89953469	57.76	83.30
AX-89949990	57.76	83.30
AX-89969206	57.76	83.30
AX-89968174	57.76	83.30
AX-89957374	57.76	83.30
AX-89922002	57.76	83.30
AX-89969139	57.76	83.30
AX-89954233	57.76	83.47
AX-89949482	57.76	83.47
AX-89935717	57.76	83.47
AX-89958272	57.76	84.06
AX-89926361	57.76	84.06
AX-89947544	57.76	84.06
AX-89950154	57.76	85.43
AX-89944869	57.76	86.06
AX-89968872	57.76	86.06
AX-89962862	57.76	86.06
AX-89926945	57.76	86.06
AX-89930868	57.76	86.06
AX-89962961	57.76	86.06
AX-89935012	57.76	86.06
AX-89963396	57.76	86.37
AX-89948073	57.76	86.53
AX-89942337	57.76	86.53
AX-89954968	57.76	86.53
AX-89964813	57.76	86.59
AX-89932482	57.76	86.59
AX-89956618	57.76	86.59
AX-89919374	57.76	87.20
AX-89924910	57.76	87.20
AX-89933835	57.76	87.26
AX-89966947	57.76	87.32
AX-89934390	57.76	87.32
AX-89952470	57.76	87.32
AX-89936485	57.76	87.36
AX-89956362	57.76	87.39
AX-89937911	57.76	87.52
AX-89964629	57.76	87.52
AX-89923592	57.76	87.52
AX-89942224	57.76	87.52
AX-89926259	57.76	87.52
AX-89974942	57.76	87.94
AX-89973120	57.76	87.94
AX-89926014	57.76	87.94
AX-89962753	57.76	88.02
AX-89958426	57.76	88.02
AX-89937941	57.76	88.02
AX-89958181	57.76	88.02
AX-89937952	57.76	88.45
AX-89967538	57.76	88.47
AX-89952872	57.76	88.47
AX-89957993	57.76	88.47
AX-89940443	57.76	88.47
AX-89930138	57.76	88.47
AX-89927213	57.76	88.58
AX-89974458	57.76	88.71
AX-89923882	57.76	88.77
AX-89935078	57.76	88.83
AX-89928116	57.76	88.90
AX-89950217	57.76	89.16
AX-89922750	57.76	89.16
AX-89951042	57.76	89.23
AX-89921202	57.76	89.23
AX-89957579	57.76	89.23
AX-89925560	57.76	89.23
AX-89923899	57.76	89.23
AX-89960829	57.76	89.23
AX-89942186	57.76	89.23
AX-89946890	57.76	89.23
AX-89939434	57.76	89.23
AX-89919478	57.76	89.24
AX-89971081	57.76	89.95
AX-89941867	57.76	89.95
AX-89926463	57.76	90.01
AX-89935991	57.76	90.08
AX-89949146	57.76	90.14
AX-89931563	57.76	90.14
AX-89934664	57.76	90.20
AX-89951746	57.76	90.25
AX-89946953	57.76	90.31
AX-89922174	57.76	90.36
AX-89957640	57.76	90.36
AX-89925174	57.76	90.36
AX-89954177	57.76	90.36
AX-89959912	57.76	90.36
AX-89923212	57.76	90.36
AX-89931534	57.76	90.49
AX-89969789	57.76	91.03
AX-89930519	57.76	91.03
AX-89918603	57.76	91.03
AX-89955688	57.76	91.03
AX-89976882	57.76	91.03
AX-89932228	57.76	91.17
AX-89955953	57.76	91.17
AX-89954164	57.76	91.17
AX-89940073	57.76	91.32
AX-89960418	57.76	91.48
AX-89963849	57.76	91.59
AX-89950134	57.76	91.59
AX-89947373	57.76	91.59
AX-89920928	57.80	94.08
AX-89940167	57.80	94.08
AX-89964715	57.80	94.08
AX-89975593	57.80	94.08
AX-89954689	57.80	94.08
AX-89955292	57.80	95.51
AX-89937039	57.80	95.55
AX-89926482	57.80	95.79
AX-89933687	57.80	95.80
AX-89965519	57.80	96.58
AX-89950206	57.80	96.69
AX-89942832	57.80	96.70
AX-89967846	57.80	96.70
AX-89955799	57.80	96.70
AX-89922552	57.80	96.70
AX-89920340	57.80	96.70
AX-89948961	57.80	96.70
AX-89942233	57.80	96.70
AX-89932721	57.80	96.70
AX-89961301	57.80	96.70
AX-89969375	57.80	96.70
AX-89966202	57.80	96.70
AX-89952810	57.80	96.70
AX-89937080	57.80	96.70
AX-89935174	57.80	96.92
AX-89929899	57.80	97.13
AX-89944353	57.80	97.21
AX-89932264	57.80	97.28
AX-89947480	57.80	97.79
AX-89917529	57.80	97.79
AX-89952337	57.80	97.79
AX-89928091	57.80	97.79
AX-89938377	57.80	97.97
AX-89917718	57.80	97.97
AX-89945511	57.80	97.97
AX-89967519	57.80	97.97
AX-89924565	57.80	97.97
AX-89928948	57.80	97.97
AX-89956571	57.80	97.97
AX-89931815	57.80	97.97
AX-89953994	57.80	97.97
AX-89926455	57.80	98.06
AX-89920391	57.80	98.06
AX-89973169	57.80	98.06
AX-89930237	57.80	98.06
AX-89927944	57.80	98.21
AX-89929613	57.80	98.34
AX-89956585	57.80	98.34
AX-89925921	57.80	98.34
AX-89932573	57.80	98.40
AX-89964303	57.80	98.47
AX-89934788	57.80	98.47
AX-89973620	57.80	98.47
AX-89939872	57.80	98.47
AX-89922864	57.80	98.47
AX-89955961	57.80	98.47
AX-89964685	57.80	98.47
AX-89925130	57.80	98.47
AX-89921824	57.80	98.47
AX-89975241	57.80	98.47
AX-89939501	57.80	98.47
AX-89936861	57.80	98.47
AX-89963341	57.80	98.47
AX-89960616	57.80	98.47
AX-89952848	57.80	98.47
AX-89933919	57.80	98.47
AX-89966715	57.80	98.47
AX-89917734	57.80	98.47
AX-89938672	57.80	98.47
AX-89942889	57.80	98.47
AX-89924512	57.80	98.75
AX-89922090	57.80	98.82
AX-89922354	57.80	98.82
AX-89929202	57.80	98.82
AX-89938818	57.80	98.82
AX-89935805	57.80	98.82
AX-89975975	57.80	98.82
AX-89927187	57.80	98.82
AX-89926887	57.80	98.82
AX-89952548	57.80	98.82
AX-89954886	57.80	98.82
AX-89949564	57.80	98.82
AX-89944950	57.80	98.82
AX-89925364	57.80	98.82
AX-89922282	57.80	98.82
AX-89917525	57.80	98.82
AX-89936491	57.80	98.82
AX-89968165	57.80	98.82
AX-89959756	57.80	98.82
AX-89975452	57.80	98.82
AX-89932172	57.80	98.82
AX-89972109	57.80	98.82
AX-89921944	57.80	98.82
AX-89949529	57.80	98.82
AX-89940769	57.80	98.82
AX-89939918	57.80	98.82
AX-89967664	57.80	98.82
AX-89921465	57.80	98.82
AX-89952767	57.80	98.82
AX-89933621	57.80	98.82
AX-89948340	57.80	98.82
AX-89952827	57.80	98.82
AX-89944703	57.80	98.82
AX-89934920	57.80	98.82
AX-89976177	57.80	98.82
AX-89935400	57.80	98.82
AX-89952494	57.80	98.82
AX-89935262	57.80	98.82
AX-89936960	57.80	98.82
AX-89964595	57.80	98.82
AX-89935125	57.80	98.82
AX-89932601	57.80	98.82
AX-89973213	57.80	98.82
AX-89973116	57.80	98.82
AX-89925486	57.80	98.82
AX-89939140	57.80	98.82
AX-89917426	57.80	98.82
AX-89976188	57.80	98.82
AX-89951253	57.80	99.09
AX-89934867	57.80	99.09
AX-89950943	57.80	99.16
AX-89923746	57.80	99.23
AX-89957309	57.80	99.23
AX-89944110	57.80	99.23
AX-89971342	57.80	99.23
AX-89959765	57.80	99.23
AX-89954518	57.80	99.23
AX-89960149	57.80	99.23
AX-89929940	57.80	99.33
AX-89927929	57.80	99.33
AX-89967619	57.80	99.33
AX-89930020	57.80	99.33
AX-89952587	57.80	99.33
AX-89960675	57.80	99.33
AX-89939407	57.80	99.33
AX-89949381	57.80	99.33
AX-89946748	57.80	99.33
AX-89963022	57.80	99.33
AX-89925065	57.80	99.33
AX-89936045	57.80	99.33
AX-89938976	57.80	99.33
AX-89927798	57.80	99.33
AX-89949360	57.80	99.33
AX-89919124	57.80	99.33
AX-89957757	57.80	99.44
AX-89920129	57.80	99.44
AX-89942406	57.80	99.44
AX-89917885	57.80	99.44
AX-89966478	57.80	99.44
AX-89940365	57.80	99.44
AX-89926321	57.80	99.44
AX-89941285	57.80	100.00
AX-89932033	57.80	100.00
AX-89964947	57.80	100.00
AX-89955764	57.80	100.00
AX-89930219	57.80	100.00
AX-89935892	57.80	100.07
AX-89917241	57.80	100.07
AX-89945245	57.80	100.20
AX-89927875	57.80	100.20
AX-89926126	57.80	100.20
AX-89938082	57.80	100.20
AX-89976810	57.80	100.20
AX-89942949	57.80	100.20
AX-89937719	57.80	100.20
AX-89955691	57.80	100.20
AX-89958915	57.80	100.20
AX-89929245	57.80	100.43
AX-89935848	57.80	100.66
AX-89973821	57.80	100.66
AX-89954163	57.80	100.66
AX-89918784	57.80	100.66
AX-89975666	57.80	100.66
AX-89952757	57.80	100.66
AX-89920329	57.80	100.66
AX-89968078	57.80	100.66
AX-89937188	57.80	100.66
AX-89926879	57.80	100.66
AX-89925964	57.80	100.66
AX-89923199	57.80	100.66
AX-89941194	57.80	100.66
AX-89922319	57.80	100.66
AX-89931622	57.80	100.66
AX-89952797	57.80	100.66
AX-89958519	57.80	100.66
AX-89963762	57.80	100.66
AX-89950993	57.80	100.66
AX-89919097	57.80	100.87
AX-89963794	57.80	100.87
AX-89947766	57.80	101.23
AX-89918534	57.80	101.23
AX-89963718	57.80	101.23
AX-89949217	57.80	101.23
AX-89920702	57.80	101.23
AX-89972205	57.80	101.23
AX-89926929	57.80	101.23
AX-89963381	57.80	101.23
AX-89947786	57.80	101.23
AX-89924209	57.80	101.23
AX-89972671	57.80	101.23
AX-89921885	57.80	101.23
AX-89931185	57.80	101.23
AX-89940852	58.15	101.24
AX-89952684	58.15	101.24
AX-89973632	58.15	101.24
AX-89939649	58.15	101.24
AX-89954385	58.15	101.24
AX-89955171	58.15	101.24
AX-89970290	58.15	101.24
AX-89958108	58.15	101.24
AX-89970030	58.15	101.24
AX-89945404	58.15	101.24
AX-89973163	58.15	101.24
AX-89920000	58.15	101.24
AX-89955885	58.15	101.24
AX-89968019	58.15	101.24
AX-89976770	58.15	101.24
AX-89933485	58.15	101.24
AX-89929895	58.15	101.24
AX-89969469	58.15	101.24
AX-89927356	58.15	101.30
AX-89946118	58.15	101.30
AX-89976641	58.15	101.30
AX-89936283	58.15	101.78
AX-89924522	58.15	101.78
AX-89938785	58.15	101.78
AX-89934323	58.15	101.78
AX-89965698	58.36	101.78
AX-89927913	58.36	101.78
AX-89959799	58.36	102.01
AX-89939498	58.36	102.01
AX-89953821	58.36	102.04
AX-89920725	58.36	102.16
AX-89929571	58.36	102.28
AX-89947001	58.36	102.28
AX-89951486	58.36	102.28
AX-89951461	58.36	102.28
AX-89918612	58.36	102.28
AX-89963026	58.36	102.39
AX-89918465	58.36	102.39
AX-89936612	58.36	102.39
AX-89971727	58.36	102.39
AX-89936095	58.36	102.39
AX-89966326	58.36	102.39
AX-89953599	58.36	102.39
AX-89958228	58.36	102.78
AX-89948706	58.36	102.84
AX-89946227	58.36	103.02
AX-89976335	58.36	103.02
AX-89923155	58.36	103.09
AX-89917866	58.36	103.47
AX-89947532	58.36	103.51
AX-89947864	58.36	103.53
AX-89968685	58.36	103.53
AX-89965264	58.36	103.53
AX-89930588	58.36	103.53
AX-89942600	58.36	103.53
AX-89960552	58.36	103.53
AX-89919653	58.36	103.53
AX-89971657	58.36	103.53
AX-89931470	58.36	103.53
AX-89970940	58.36	103.53
AX-89916994	58.36	103.53
AX-89966184	58.36	103.53
AX-89952958	58.36	103.53
AX-89958873	58.36	103.53
AX-89923097	58.36	103.53
AX-89955256	58.41	103.53
AX-89949009	58.46	103.53
AX-89962264	58.52	103.53
AX-89971380	58.57	104.21
AX-89918067	58.57	104.26
AX-89928563	58.57	104.28
AX-89975789	58.57	104.30
AX-89969196	58.57	104.30
AX-89928217	58.57	104.30
AX-89966922	58.57	104.30
AX-89974304	58.57	104.30
AX-89932466	58.57	104.30
AX-89924966	58.57	104.30
AX-89966945	58.57	104.30
AX-89937151	58.57	104.30
AX-89953705	58.57	104.30
AX-89958843	58.57	104.30
AX-89958188	58.57	104.30
AX-89940890	58.57	104.63
AX-89920546	58.57	104.63
AX-89956359	58.57	104.63
AX-89945618	58.57	104.96
AX-89922536	58.57	104.96
AX-89942679	58.57	104.96
AX-89974848	58.57	104.96
AX-89965388	58.57	104.96
AX-89930189	58.57	104.96
AX-89939858	58.57	104.96
AX-89950017	58.57	104.96
AX-89921767	58.57	104.96
AX-89966391	58.57	104.96
AX-89950308	58.57	104.96
AX-89974302	58.57	104.96
AX-89936937	58.57	104.96
AX-89967615	58.57	104.96
AX-89968566	58.57	104.96
AX-89941985	58.57	104.96
AX-89942060	58.57	104.96
AX-89937451	58.57	104.96
AX-89940328	58.57	104.96
AX-89973605	58.57	104.96
AX-89931651	58.57	104.96
AX-89942562	58.57	104.96
AX-89953501	58.57	104.96
AX-89970600	58.57	104.96
AX-89956970	58.57	104.96
AX-89924212	58.57	104.96
AX-89944816	58.57	104.96
AX-89933747	58.57	104.96
AX-89916528	58.57	104.96
AX-89968548	58.57	104.96
AX-89948675	58.57	104.96
AX-89947834	58.57	104.96
AX-89965847	58.57	104.96
AX-89959336	58.57	104.96
AX-89927861	58.57	104.96
AX-89953820	58.57	104.96
AX-89973585	58.57	104.96
AX-89966315	58.57	104.96
AX-89962846	58.57	104.96
AX-89932746	58.57	104.96
AX-89952908	58.57	104.96
AX-89948474	58.57	104.96
AX-89949359	58.57	104.96
AX-89961610	58.57	104.96
AX-89948261	58.57	104.97
AX-89941001	58.57	105.04
AX-89951825	58.57	105.04
AX-89930786	58.57	105.07
AX-89926793	58.57	105.13
AX-89918917	58.57	105.13
AX-89970113	58.57	105.41
AX-89940056	58.57	105.69
AX-89964517	58.57	105.70
AX-89958769	58.57	105.70
AX-89940943	58.57	105.70
AX-89962774	58.57	105.70
AX-89941106	58.57	105.70
AX-89922188	58.57	105.70
AX-89957306	58.57	105.70
AX-89957559	58.57	105.70
AX-89957202	58.57	105.70
AX-89963450	58.57	105.70
AX-89972460	58.57	105.71
AX-89942659	58.57	105.71
AX-89957539	58.57	105.71
AX-89953438	58.73	107.29
AX-89944884	58.89	107.49
AX-89963371	58.89	107.49
AX-89972880	58.89	107.49
AX-89972905	58.89	107.49
AX-89951351	58.89	107.49
AX-89929834	58.89	107.49
AX-89976192	58.89	107.49
AX-89923154	58.89	107.84
AX-89947957	58.89	108.61
AX-89976693	58.95	108.62
AX-89934890	58.95	108.62
AX-89918860	58.95	108.62
AX-89956184	58.95	108.62
AX-89968808	58.95	108.62
AX-89950448	58.98	108.81
AX-89937691	59.00	108.98
AX-89936475	59.00	109.00
AX-89952542	59.00	109.02
AX-89934347	59.00	109.04
AX-89941012	59.00	109.07
AX-89938385	59.00	109.07
AX-89922435	59.00	109.07
AX-89952226	59.00	109.07
AX-89955089	59.00	109.07
AX-89973794	59.00	109.07
AX-89967038	59.00	109.07
AX-89961504	59.00	109.38
AX-89976339	59.00	109.38
AX-89964663	59.00	109.38
AX-89944961	59.00	109.38
AX-89925607	59.00	109.38
AX-89939037	59.00	109.55
AX-89948946	59.00	109.95
AX-89950860	59.00	110.09
AX-89952753	59.00	110.09
AX-89945705	59.00	110.09
AX-89931169	59.00	110.50
AX-89917680	59.00	110.50
AX-89960431	59.00	110.50
AX-89955545	59.00	110.50
AX-89954389	59.00	110.50
AX-89946599	59.00	110.50
AX-89932469	59.00	110.50
AX-89939588	59.00	110.50
AX-89954039	59.02	110.68
AX-89946749	59.04	110.86
AX-89929197	59.04	110.86
AX-89963017	59.04	110.86
AX-89958701	59.04	110.86
AX-89938580	59.04	110.86
AX-89943249	59.04	110.86
AX-89938339	59.04	110.86
AX-89922019	59.04	110.99
AX-89961267	59.04	113.24
AX-89928216	59.06	113.24
AX-89937759	59.08	113.66
AX-89975293	59.08	114.07
AX-89932465	59.08	114.08
AX-89935737	59.08	114.09
AX-89974211	59.08	114.50
AX-89965818	59.08	114.51
AX-89968425	59.08	114.51
AX-89942171	59.08	114.51
AX-89937048	59.08	114.51
AX-89947031	59.08	114.51
AX-89932200	59.08	114.51
AX-89945284	59.08	114.51
AX-89975123	59.08	114.51
AX-89921351	59.08	114.51
AX-89968108	59.08	114.56
AX-89930465	59.08	114.56
AX-89962321	59.08	114.56
AX-89975141	59.08	114.56
AX-89916587	59.08	114.72
AX-89956294	59.08	114.72
AX-89940980	59.08	114.72
AX-89936990	59.08	114.72
AX-89950821	59.08	114.72
AX-89918881	59.08	114.72
AX-89940718	59.08	114.72
AX-89939039	59.08	114.93
AX-89921077	59.08	115.13
AX-89964205	59.08	115.13
AX-89946418	59.08	115.19
AX-89921998	59.08	115.68
AX-89966212	59.08	115.68
AX-89949601	59.08	115.68
AX-89919289	59.08	115.97
AX-89938533	59.08	115.97
AX-89955501	59.08	115.97
AX-89946430	59.08	115.97
AX-89941508	59.08	116.05
AX-89942492	59.08	116.10
AX-89930136	59.08	116.10
AX-89917364	59.08	116.10
AX-89941817	59.08	116.10
AX-89955800	59.08	116.10
AX-89916884	59.08	116.44
AX-89958638	59.08	116.85
AX-89943072	59.08	117.40
AX-89947428	59.08	117.55
AX-89949295	59.08	117.55
AX-89974122	59.08	117.55
AX-89946034	59.08	117.55
AX-89951876	59.08	117.55
AX-89936215	59.08	117.55
AX-89963348	59.08	117.55
AX-89925593	59.08	117.55
AX-89969471	59.08	117.55
AX-89960880	59.08	117.56
AX-89975783	59.08	117.56
AX-89919900	59.08	117.56
AX-89923018	59.08	118.51
AX-89928675	59.08	118.51
AX-89969266	59.08	118.51
[truncated: 935 more rows]

## Sheet: Chr06
All SNPs	Male	Female
AX-89928741	0.00	0.00
AX-89949158	0.00	0.01
AX-89945708	0.00	0.01
AX-89920785	0.00	0.01
AX-89929811	0.00	0.01
AX-89959715	6.28	0.45
AX-89924063	6.61	0.50
AX-89963079	6.83	0.55
AX-89924326	8.77	2.37
AX-89929265	8.77	2.37
AX-89944153	8.77	2.37
AX-89923767	8.77	2.70
AX-89975937	8.77	2.70
AX-89970718	8.77	2.70
AX-89963277	8.77	2.70
AX-89970670	8.77	2.70
AX-89921303	8.77	2.70
AX-89956838	8.77	2.96
AX-89926367	8.77	2.97
AX-89928142	8.77	3.09
AX-89972167	8.77	3.09
AX-89931393	8.77	3.09
AX-89932657	8.77	3.09
AX-89963915	8.77	3.09
AX-89937135	8.77	3.41
AX-89971929	8.77	3.74
AX-89955050	8.77	3.74
AX-89941650	8.77	3.74
AX-89954394	8.77	3.96
AX-89937339	8.77	3.96
AX-89951839	8.77	3.96
AX-89955121	8.83	3.96
AX-89918292	8.83	3.96
AX-89920072	8.83	4.35
AX-89935746	8.83	4.42
AX-89931121	8.83	4.45
AX-89924296	8.83	4.45
AX-89946869	8.83	4.45
AX-89917509	8.83	4.45
AX-89964260	8.83	4.45
AX-89976074	8.83	4.45
AX-89945886	8.83	4.45
AX-89948224	8.83	4.45
AX-89934294	8.83	4.48
AX-89961685	8.83	4.51
AX-89954568	8.83	4.54
AX-89973515	8.83	4.64
AX-89969916	8.83	5.24
AX-89974557	8.83	5.24
AX-89937522	8.83	5.24
AX-89940557	8.83	5.24
AX-89963820	8.83	5.24
AX-89944311	8.83	5.24
AX-89976004	8.83	5.24
AX-89974206	8.83	5.24
AX-89946695	8.83	5.24
AX-89924351	8.83	5.64
AX-89934082	8.83	5.64
AX-89944121	8.83	5.64
AX-89935604	8.83	5.64
AX-89939018	8.83	5.64
AX-89929156	8.83	5.64
AX-89969496	8.83	5.64
AX-89918506	8.83	5.74
AX-89957644	8.83	5.84
AX-89933207	8.83	6.04
AX-89961320	8.83	6.04
AX-89919334	8.83	6.04
AX-89917149	8.83	6.04
AX-89971874	8.83	6.04
AX-89971267	8.83	6.04
AX-89949677	8.83	6.04
AX-89920705	8.83	6.32
AX-89940750	8.83	6.44
AX-89931939	8.83	6.44
AX-89959121	8.83	6.49
AX-89948579	8.83	6.49
AX-89945867	8.83	6.49
AX-89972680	8.83	6.49
AX-89932204	8.83	6.49
AX-89960378	8.83	6.49
AX-89927391	8.83	6.94
AX-89917372	8.83	6.94
AX-89969407	8.83	6.94
AX-89941309	8.83	6.94
AX-89929520	8.83	6.94
AX-89921018	8.83	6.94
AX-89923699	8.83	6.94
AX-89953879	8.83	6.97
AX-89922486	8.83	7.08
AX-89952714	8.83	7.19
AX-89954483	8.83	7.30
AX-89950840	8.83	7.41
AX-89973829	8.83	7.66
AX-89943079	8.83	7.91
AX-89937278	8.83	8.15
AX-89970844	8.83	8.18
AX-89924021	8.83	8.20
AX-89939236	8.83	8.21
AX-89932615	8.83	8.24
AX-89950155	8.83	8.27
AX-89947087	8.83	8.53
AX-89968453	8.83	8.80
AX-89960132	8.83	8.81
AX-89936712	8.83	8.81
AX-89935279	8.83	9.11
AX-89933652	8.83	9.21
AX-89926808	8.83	9.21
AX-89947537	8.83	9.21
AX-89937152	8.83	9.21
AX-89938031	8.83	9.21
AX-89933084	8.83	9.21
AX-89931572	8.83	9.21
AX-89946448	8.83	9.21
AX-89942830	8.83	9.24
AX-89941620	8.83	9.56
AX-89970908	8.83	9.62
AX-89976207	8.83	9.62
AX-89929419	8.83	9.68
AX-89937980	8.83	9.75
AX-89952324	8.83	9.86
AX-89928001	8.83	10.60
AX-89927469	8.83	10.60
AX-89925079	8.83	10.60
AX-89923242	8.83	10.60
AX-89942993	8.83	10.60
AX-89925542	8.83	10.60
AX-89942970	8.83	10.60
AX-89927174	8.83	10.60
AX-89965923	8.83	10.60
AX-89956284	8.83	10.60
AX-89965399	8.83	10.85
AX-89975636	8.83	10.91
AX-89920612	8.83	11.17
AX-89958137	8.83	11.17
AX-89970179	8.83	11.17
AX-89954102	8.83	11.17
AX-89941345	8.84	11.30
AX-89938796	8.86	11.93
AX-89918064	8.87	11.93
AX-89922271	8.89	12.03
AX-89937397	8.90	12.13
AX-89921534	8.92	12.23
AX-89920488	8.93	13.05
AX-89965800	8.93	13.22
AX-89950758	8.93	13.22
AX-89924050	8.93	13.22
AX-89919277	8.93	13.22
AX-89964624	8.93	13.22
AX-89974264	8.93	13.22
AX-89934487	8.93	13.41
AX-89929637	8.93	13.41
AX-89932644	8.93	13.41
AX-89956933	8.93	13.41
AX-89960098	8.93	13.41
AX-89960833	8.93	13.41
AX-89928755	8.93	13.41
AX-89938605	8.93	13.49
AX-89960138	8.93	13.57
AX-89928672	8.93	13.57
AX-89950831	8.93	14.62
AX-89961657	8.93	14.62
AX-89964316	8.93	14.62
AX-89972795	8.93	14.95
AX-89956142	8.93	14.95
AX-89970313	8.93	14.95
AX-89972596	8.93	14.95
AX-89929879	8.93	14.95
AX-89965517	8.93	14.95
AX-89935419	8.93	14.95
AX-89946368	8.93	14.95
AX-89918912	8.93	14.97
AX-89926740	8.93	14.99
AX-89949550	8.93	15.01
AX-89932282	8.93	15.03
AX-89959270	8.93	15.05
AX-89959539	8.93	15.07
AX-89949594	8.93	15.09
AX-89925472	8.93	15.11
AX-89950014	8.93	15.11
AX-89965665	8.93	15.11
AX-89925438	8.95	15.11
AX-89928415	8.96	15.11
AX-89959855	8.97	15.11
AX-89966156	8.99	15.11
AX-89961677	8.99	16.77
AX-89973776	8.99	16.77
AX-89974000	8.99	16.77
AX-89920527	8.99	16.77
AX-89944522	8.99	16.78
AX-89953197	8.99	16.78
AX-89931172	8.99	17.21
AX-89949328	8.99	17.24
AX-89975277	8.99	17.26
AX-89972003	8.99	17.29
AX-89954322	8.99	17.31
AX-89969620	8.99	17.39
AX-89970766	8.99	17.40
AX-89939612	8.99	17.92
AX-89954588	8.99	17.92
AX-89925330	8.99	17.92
AX-89954567	9.24	17.92
AX-89935227	9.24	17.92
AX-89952578	9.24	17.92
AX-89954031	9.24	17.92
AX-89934474	9.25	18.30
AX-89964831	9.27	18.30
AX-89968310	9.28	18.38
AX-89944436	9.29	18.38
AX-89923085	9.29	18.38
AX-89957901	9.29	18.38
AX-89925511	9.29	18.38
AX-89957810	9.29	18.38
AX-89935697	9.29	18.38
AX-89925507	9.29	18.38
AX-89918418	9.29	18.38
AX-89945952	9.29	18.94
AX-89946067	9.29	19.10
AX-89950626	9.29	19.10
AX-89935350	9.29	19.37
AX-89926215	9.29	19.37
AX-89934128	9.29	19.37
AX-89933381	9.29	19.37
AX-89941571	9.29	19.37
AX-89950093	9.29	19.37
AX-89945356	9.29	19.37
AX-89938514	9.29	19.37
AX-89960801	9.29	19.37
AX-89956232	9.29	19.49
AX-89950532	9.29	19.49
AX-89961748	9.29	19.49
AX-89933143	9.34	19.61
AX-89967878	9.38	19.61
AX-89937056	9.38	19.61
AX-89957156	9.38	19.61
AX-89922581	9.38	19.61
AX-89958921	9.38	19.61
AX-89973880	9.38	19.61
AX-89943342	9.38	19.61
AX-89930204	9.38	19.61
AX-89964493	9.38	19.61
AX-89937869	9.38	19.61
AX-89928120	9.42	19.95
AX-89962609	9.46	19.96
AX-89920579	9.50	19.97
AX-89923561	9.54	19.98
AX-89949089	9.57	19.99
AX-89962353	9.61	20.00
AX-89962883	9.61	20.00
AX-89946132	9.61	20.00
AX-89971376	9.61	20.04
AX-89917387	9.61	20.07
AX-89923321	9.61	20.07
AX-89962234	9.61	20.07
AX-89938772	9.61	20.35
AX-89924731	9.61	20.35
AX-89976396	9.61	20.35
AX-89947067	9.61	21.17
AX-89963106	9.61	21.17
AX-89973362	9.61	21.31
AX-89938113	9.61	21.32
AX-89969411	9.61	21.37
AX-89940513	9.61	21.42
AX-89972530	9.61	21.67
AX-89918778	9.61	21.67
AX-89921740	9.61	21.67
AX-89921864	9.61	21.67
AX-89947590	9.69	21.67
AX-89973921	9.76	21.67
AX-89965813	9.83	21.67
AX-89953802	9.90	21.67
AX-89971481	9.98	21.67
AX-89930194	9.98	21.67
AX-89926211	9.98	22.59
AX-89970817	9.98	23.92
AX-89970812	9.98	24.00
AX-89939966	9.98	24.29
AX-89922748	9.98	24.29
AX-89942885	9.98	24.29
AX-89953319	9.98	24.29
AX-89944829	9.98	24.29
AX-89971334	9.98	24.29
AX-89944980	9.98	24.29
AX-89972638	9.98	24.46
AX-89956415	9.98	24.47
AX-89975523	9.98	24.96
AX-89974369	9.98	25.09
AX-89950836	9.98	25.21
AX-89976206	9.98	25.22
AX-89946696	9.98	25.50
AX-89916995	9.98	25.68
AX-89928673	9.98	25.72
AX-89926327	9.98	25.73
AX-89961510	9.98	25.73
AX-89923634	9.98	26.41
AX-89961949	9.98	26.41
AX-89952159	9.98	26.41
AX-89932919	9.98	26.71
AX-89972414	9.98	26.71
AX-89956277	9.98	26.71
AX-89931882	9.98	26.71
AX-89966938	9.98	26.71
AX-89922883	9.98	26.71
AX-89969719	9.98	26.80
AX-89923585	9.98	27.17
AX-89925915	9.98	27.17
AX-89956153	9.98	27.17
AX-89925636	9.98	27.30
AX-89964673	9.98	27.30
AX-89924745	9.98	27.30
AX-89952310	9.98	27.43
AX-89960610	9.98	27.68
AX-89946699	9.98	27.68
AX-89973751	10.03	27.68
AX-89939330	10.07	27.68
AX-89968733	10.07	27.68
AX-89932175	10.07	27.68
AX-89951060	10.07	27.68
AX-89933565	10.07	27.68
AX-89940697	10.07	27.68
AX-89920992	10.07	27.68
AX-89926665	10.07	27.68
AX-89954488	10.07	27.68
AX-89969097	10.07	27.78
AX-89965848	10.07	28.06
AX-89950060	10.07	28.06
AX-89944043	10.07	28.17
AX-89964262	10.07	28.77
AX-89939152	10.07	28.77
AX-89949831	10.07	28.94
AX-89960536	10.07	29.10
AX-89951514	10.07	29.84
AX-89954000	10.07	29.84
AX-89971758	10.07	29.84
AX-89919858	10.07	29.95
AX-89975137	10.07	30.15
AX-89933538	10.07	30.36
AX-89922297	10.07	30.36
AX-89975793	10.07	31.09
AX-89964586	10.07	31.10
AX-89961352	10.07	31.10
AX-89933626	10.07	31.10
AX-89931806	10.07	31.10
AX-89939234	10.07	31.46
AX-89947378	10.07	31.83
AX-89957123	10.07	32.20
AX-89929581	10.07	32.27
AX-89974990	10.07	32.27
AX-89935334	10.07	32.27
AX-89933447	10.07	32.27
AX-89928092	10.07	32.27
AX-89962076	10.07	32.27
AX-89954441	10.07	32.27
AX-89968829	10.07	32.27
AX-89925281	10.07	32.96
AX-89948097	10.07	33.15
AX-89962060	10.07	33.27
AX-89937544	10.07	33.29
AX-89937373	10.07	33.32
AX-89944742	10.07	33.33
AX-89935838	10.07	34.01
AX-89946909	10.07	34.60
AX-89941522	10.07	34.67
AX-89953611	10.07	34.68
AX-89935212	10.07	34.70
AX-89926053	10.07	35.02
AX-89936243	10.07	35.02
AX-89934839	10.07	35.02
AX-89958629	10.07	35.02
AX-89960375	10.07	35.02
AX-89924099	10.07	35.02
AX-89931581	10.07	35.35
AX-89945006	10.07	35.35
AX-89917926	10.07	35.35
AX-89931400	10.07	35.35
AX-89949179	10.07	35.35
AX-89937613	10.07	35.35
AX-89976990	10.07	35.35
AX-89950810	10.08	35.35
AX-89928152	10.08	35.35
AX-89965518	10.08	36.01
AX-89917063	10.09	36.23
AX-89928462	10.09	36.23
AX-89975863	10.10	36.23
AX-89922834	10.10	36.23
AX-89952796	10.10	36.23
AX-89923228	10.11	36.59
AX-89963823	10.11	36.59
AX-89952073	10.11	36.59
AX-89962668	10.12	36.97
AX-89953087	10.12	36.98
AX-89953530	10.12	36.98
AX-89917410	10.13	36.98
AX-89977020	10.13	36.98
AX-89935315	10.13	37.81
AX-89962959	10.14	38.11
AX-89924904	10.14	38.78
AX-89964128	10.14	38.80
AX-89946975	10.15	38.80
AX-89918338	10.15	38.80
AX-89955227	10.16	38.80
AX-89928220	10.16	38.80
AX-89945283	10.16	38.80
AX-89967743	10.16	38.80
AX-89942204	10.16	38.80
AX-89959180	10.16	38.80
AX-89971679	10.16	38.80
AX-89964268	10.16	38.80
AX-89949454	10.16	38.80
AX-89964037	10.16	38.80
AX-89968492	10.16	38.80
AX-89934458	10.16	38.80
AX-89967386	10.16	38.95
AX-89969924	10.16	39.10
AX-89969093	10.16	39.46
AX-89953513	10.22	39.46
AX-89933978	10.29	39.46
AX-89957989	10.29	39.46
AX-89965455	10.29	39.46
AX-89947821	10.29	39.46
AX-89955043	10.29	39.46
AX-89928288	10.29	39.57
AX-89953440	10.29	40.17
AX-89953615	10.29	40.20
AX-89954538	10.29	40.21
AX-89953293	10.29	40.51
AX-89952700	10.29	40.67
AX-89945484	10.29	40.83
AX-89920402	10.31	40.85
AX-89937656	10.33	40.93
AX-89964661	10.33	41.04
AX-89958298	10.33	41.28
AX-89926085	10.33	41.28
AX-89946584	10.33	41.28
AX-89929776	10.33	41.28
AX-89936523	10.33	41.63
AX-89923547	10.33	41.70
AX-89929829	10.33	41.71
AX-89926315	10.33	41.71
AX-89928937	10.33	41.86
AX-89929174	10.33	41.94
AX-89941200	10.33	41.94
AX-89926022	10.33	42.05
AX-89972923	10.33	42.17
AX-89931281	10.33	42.23
AX-89936412	10.33	42.24
AX-89931841	10.33	42.60
AX-89967649	10.33	42.60
AX-89938989	10.33	42.60
AX-89940647	10.33	42.61
AX-89938140	10.33	43.13
AX-89970657	10.33	43.13
AX-89947327	10.33	43.13
AX-89919968	10.33	43.13
AX-89924609	10.33	43.13
AX-89936541	10.33	43.13
AX-89976002	10.35	43.13
AX-89920505	10.36	43.14
AX-89974399	10.38	43.55
AX-89917440	10.38	43.56
AX-89950886	10.38	43.94
AX-89937831	10.38	44.88
AX-89966873	10.38	44.88
AX-89919014	10.38	44.88
AX-89975872	10.38	44.98
AX-89925324	10.38	45.08
AX-89966530	10.38	45.38
AX-89932420	10.42	45.38
AX-89943015	10.42	45.38
AX-89948677	10.42	45.38
AX-89961635	10.42	45.39
AX-89963989	10.42	47.07
AX-89943614	10.42	47.08
AX-89934151	10.42	47.08
AX-89918566	10.42	47.08
AX-89948002	10.44	47.08
AX-89954540	10.46	47.08
AX-89959239	10.48	47.08
AX-89963175	10.50	47.08
AX-89964562	10.50	47.08
AX-89916439	10.50	47.34
AX-89945766	10.50	47.60
AX-89920667	10.50	47.63
AX-89958950	10.50	47.71
AX-89962140	10.50	47.74
AX-89924714	10.50	47.81
AX-89969901	10.50	47.98
AX-89948364	10.50	48.18
AX-89942123	10.50	48.19
AX-89972180	10.50	48.21
AX-89976160	10.50	48.86
AX-89939068	10.50	49.52
AX-89950480	10.50	49.52
AX-89930834	10.50	49.54
AX-89927545	10.50	49.89
AX-89919092	10.50	50.25
AX-89961847	10.50	50.25
AX-89958103	10.50	50.25
AX-89922771	10.55	50.25
AX-89933839	10.55	50.25
AX-89964061	10.55	50.25
AX-89972100	10.55	51.14
AX-89926254	10.55	51.14
AX-89949428	10.55	51.14
AX-89940462	10.55	51.14
AX-89940164	10.55	51.14
AX-89970389	10.55	51.14
AX-89930339	10.55	51.14
AX-89974150	10.55	52.25
AX-89929126	10.55	52.25
AX-89926442	10.55	52.25
AX-89944871	10.55	52.26
AX-89964390	10.55	52.26
AX-89936639	10.63	52.28
AX-89975514	10.63	52.31
AX-89918254	10.63	52.32
AX-89937005	10.63	52.38
AX-89925919	10.63	52.73
AX-89939906	10.63	52.81
AX-89976942	10.63	52.98
AX-89965705	10.73	53.59
AX-89923373	10.83	53.60
AX-89954996	10.92	53.60
AX-89949294	11.02	53.78
AX-89919291	11.02	54.37
AX-89930936	11.02	54.37
AX-89962084	11.02	54.37
AX-89947935	11.02	54.64
AX-89939430	11.02	54.72
AX-89973376	11.02	55.79
AX-89948172	11.02	55.79
AX-89944555	11.02	56.67
AX-89916813	11.02	57.35
AX-89936166	11.02	57.35
AX-89926093	11.02	57.35
AX-89917141	11.02	57.35
AX-89918632	11.02	57.35
AX-89930605	11.02	57.35
AX-89936447	11.02	57.35
AX-89935348	11.02	57.35
AX-89952104	11.40	57.40
AX-89974659	11.40	57.46
AX-89926188	11.40	58.49
AX-89924274	11.40	58.50
AX-89925337	11.40	58.50
AX-89922603	11.40	59.27
AX-89944524	11.40	59.28
AX-89956102	11.40	59.28
AX-89951396	11.40	59.36
AX-89958778	11.40	59.38
AX-89927159	11.40	59.38
AX-89973480	11.40	59.54
AX-89944482	11.40	59.70
AX-89925612	11.40	59.70
AX-89931745	11.40	59.80
AX-89931739	11.40	59.80
AX-89939265	11.40	59.82
AX-89934252	11.40	60.41
AX-89939736	11.40	60.42
AX-89958863	11.40	60.43
AX-89967127	11.40	60.44
AX-89941716	11.40	60.45
AX-89966641	11.40	60.49
AX-89930417	11.40	60.49
AX-89917197	11.40	61.13
AX-89924480	11.40	61.13
AX-89922676	11.40	61.13
AX-89958673	11.40	61.16
AX-89920890	11.40	61.52
AX-89941373	11.40	61.52
AX-89928050	11.40	61.58
AX-89966132	11.40	61.61
AX-89961790	11.40	61.65
AX-89966713	11.40	61.66
AX-89937697	11.40	61.67
AX-89956507	11.40	61.68
AX-89954425	11.40	61.80
AX-89940330	11.40	61.92
AX-89973375	11.40	61.92
AX-89927327	11.40	61.92
AX-89964837	11.40	61.92
AX-89954630	11.40	62.04
AX-89961179	11.40	63.17
AX-89947969	11.40	63.17
AX-89959535	11.40	63.34
AX-89961139	11.40	63.49
AX-89933517	11.40	63.64
AX-89932314	11.40	63.64
AX-89935135	11.40	63.64
AX-89958165	11.40	63.64
AX-89963898	11.40	63.64
AX-89960014	11.40	63.64
AX-89959040	11.40	63.65
AX-89967066	11.40	64.96
AX-89967328	11.40	65.06
AX-89944070	11.40	65.16
AX-89969703	11.40	65.16
AX-89955081	11.40	65.16
AX-89926702	11.40	65.21
AX-89974042	11.40	65.27
AX-89929493	11.40	65.27
AX-89954724	11.40	65.27
AX-89925660	11.40	65.27
AX-89948248	11.40	65.30
AX-89921879	11.40	65.60
AX-89955383	11.40	65.94
AX-89934132	11.40	66.27
AX-89974622	11.40	66.27
AX-89918948	11.40	66.27
AX-89936488	11.40	66.27
AX-89972562	11.40	67.27
AX-89953371	11.40	67.27
AX-89950917	11.40	67.27
AX-89946785	11.40	67.27
AX-89958533	11.40	67.27
AX-89955007	11.40	67.44
AX-89930700	11.40	67.47
AX-89957086	11.40	67.81
AX-89931955	11.40	67.95
AX-89931555	11.40	67.95
AX-89976178	11.40	67.95
AX-89930308	11.40	67.95
AX-89960966	11.40	67.95
AX-89941011	11.40	67.95
AX-89927557	11.40	67.95
AX-89929861	11.40	67.95
AX-89958242	11.40	67.95
AX-89928865	11.40	67.95
AX-89935045	11.40	67.95
AX-89951532	11.40	68.02
AX-89935311	11.40	68.02
AX-89917135	11.40	68.02
AX-89948747	11.40	68.02
AX-89953866	11.40	68.02
AX-89920118	11.40	68.02
AX-89950900	11.40	68.14
AX-89969791	11.40	68.15
AX-89940773	11.40	68.59
AX-89951525	11.40	68.84
AX-89926998	11.40	68.98
AX-89947430	11.40	68.98
AX-89968364	11.40	68.98
AX-89958528	11.40	68.98
AX-89959000	11.40	68.99
AX-89967478	11.40	69.50
AX-89946022	11.40	69.68
AX-89931135	11.40	69.91
AX-89938623	11.40	69.92
AX-89959265	11.40	69.92
AX-89955200	11.40	69.92
AX-89936997	11.40	69.92
AX-89944240	11.40	69.92
AX-89960448	11.40	69.92
AX-89966508	11.40	69.92
AX-89919319	11.40	70.09
AX-89927027	11.40	70.26
AX-89974618	11.40	70.26
AX-89955613	11.40	70.26
AX-89919284	11.40	70.26
AX-89941963	11.40	70.26
AX-89969467	11.40	70.26
AX-89923245	11.40	70.26
AX-89962110	11.40	70.26
AX-89918002	11.40	70.26
AX-89949618	11.40	70.26
AX-89924581	11.41	70.28
AX-89952050	11.42	70.30
AX-89931573	11.43	70.33
AX-89955954	11.44	70.36
AX-89965047	11.44	70.42
AX-89967226	11.44	70.96
AX-89940912	11.44	70.96
AX-89958204	11.44	70.96
AX-89950955	11.44	70.96
AX-89966443	11.44	71.03
AX-89949907	11.44	71.15
AX-89955049	11.44	71.15
AX-89918547	11.44	71.15
AX-89973259	11.44	71.18
AX-89965014	11.44	71.20
AX-89972928	11.44	71.41
AX-89924824	11.44	71.41
AX-89936477	11.44	71.41
AX-89956320	11.45	71.41
AX-89947918	11.46	71.41
AX-89954931	11.47	71.41
AX-89931609	11.47	71.41
AX-89925946	11.48	71.72
AX-89954550	11.49	71.72
AX-89918786	11.49	71.72
AX-89924324	11.49	71.72
AX-89951843	11.49	71.72
AX-89938465	11.49	71.72
AX-89957711	11.49	71.72
AX-89917845	11.49	71.72
AX-89937014	11.49	71.72
AX-89920481	11.49	71.72
AX-89929941	11.49	71.72
AX-89964019	11.49	71.72
AX-89929304	11.49	71.72
AX-89971560	11.49	71.72
AX-89966095	11.49	71.72
AX-89961827	11.49	71.72
AX-89919834	11.49	71.72
AX-89955515	11.49	71.74
AX-89963191	11.49	71.76
AX-89921508	11.49	72.09
AX-89925243	11.49	72.13
AX-89973532	11.49	72.13
AX-89944296	11.49	72.13
AX-89951425	11.49	72.86
AX-89972799	11.49	72.87
AX-89923138	11.49	72.87
AX-89922901	11.49	72.87
AX-89926311	11.49	72.87
AX-89953353	11.49	72.87
AX-89923056	11.49	72.87
AX-89936330	11.49	72.87
AX-89951023	11.49	72.90
AX-89961935	11.49	72.93
AX-89975357	11.49	72.95
AX-89927827	11.49	72.97
AX-89957066	11.49	72.99
AX-89958880	11.49	73.02
AX-89922165	11.49	73.02
AX-89935957	11.49	73.02
AX-89962497	11.49	73.02
AX-89917374	11.49	73.02
AX-89974719	11.49	73.02
AX-89955779	11.49	73.02
AX-89920009	11.49	73.20
AX-89969299	11.49	73.20
AX-89967938	11.49	73.20
AX-89929830	11.49	73.20
AX-89965861	11.49	73.20
AX-89922817	11.49	73.20
AX-89955197	11.49	73.20
AX-89971212	11.49	73.20
AX-89941135	11.49	73.76
AX-89939887	11.49	73.98
AX-89928126	11.49	73.98
AX-89944381	11.49	73.98
AX-89975225	11.49	73.98
AX-89917980	11.49	73.98
AX-89969355	11.49	74.15
AX-89917223	11.49	74.32
AX-89951361	11.49	74.32
AX-89942975	11.49	74.32
AX-89970496	11.49	74.32
AX-89973431	11.49	74.37
AX-89931699	11.49	74.43
AX-89959052	11.49	74.43
AX-89918263	11.49	74.43
AX-89963778	11.49	74.43
AX-89928586	11.49	74.43
AX-89938952	11.49	74.43
AX-89943335	11.49	74.43
AX-89935888	11.49	74.43
AX-89960529	11.49	74.43
AX-89951927	11.49	74.43
AX-89976800	11.49	74.43
AX-89969460	11.49	74.43
AX-89963608	11.49	74.54
AX-89955334	11.49	74.63
AX-89973803	11.49	74.72
AX-89955306	11.49	74.72
AX-89973638	11.49	74.72
AX-89968790	11.49	74.72
AX-89941588	11.49	74.99
AX-89955445	11.49	74.99
AX-89950927	11.49	75.11
AX-89954228	11.49	75.15
AX-89926839	11.49	75.16
AX-89969783	11.49	75.25
AX-89968815	11.49	75.48
AX-89965448	11.49	75.48
AX-89935912	11.49	75.48
AX-89959226	11.49	75.48
AX-89931083	11.49	75.48
AX-89963360	11.49	75.48
AX-89949253	11.49	75.48
AX-89943990	11.49	75.48
AX-89973642	11.49	75.48
AX-89926095	11.49	75.48
AX-89968342	11.49	75.48
AX-89943219	11.49	75.48
AX-89956719	11.49	75.48
AX-89946914	11.49	75.48
AX-89973099	11.49	75.53
AX-89951779	11.49	75.61
AX-89955027	11.49	75.69
AX-89947589	11.49	75.69
AX-89964618	11.49	75.85
AX-89953606	11.49	75.85
AX-89956930	11.49	75.85
AX-89966810	11.49	75.85
AX-89968166	11.49	75.85
AX-89934720	11.49	75.98
AX-89934663	11.49	75.98
AX-89938678	11.49	75.98
AX-89933827	11.49	75.99
AX-89939138	11.49	76.01
AX-89918745	11.49	76.02
AX-89930999	11.49	76.04
AX-89957718	11.49	76.04
AX-89932348	11.49	76.04
AX-89934952	11.49	76.04
AX-89940546	11.49	76.04
AX-89941676	11.49	76.08
AX-89968214	11.49	76.08
AX-89935166	11.49	76.08
AX-89972505	11.49	76.08
AX-89974091	11.49	76.08
AX-89965166	11.49	76.08
AX-89941137	11.49	76.08
AX-89940511	11.49	76.08
AX-89962518	11.49	76.08
AX-89937797	11.49	76.08
AX-89918504	11.49	76.08
AX-89925256	11.49	76.08
AX-89967053	11.49	76.08
AX-89927835	11.49	76.08
AX-89958503	11.49	76.08
AX-89935468	11.49	76.08
AX-89937067	11.49	76.08
AX-89965916	11.49	76.08
AX-89943188	11.49	76.70
AX-89945809	11.49	76.96
AX-89960201	11.49	77.21
AX-89927405	11.49	77.21
AX-89969445	11.49	77.27
AX-89968785	11.49	77.32
AX-89927649	11.49	77.38
AX-89962445	11.49	77.41
AX-89925424	11.49	77.44
AX-89934984	11.49	77.44
AX-89923413	11.53	77.58
AX-89946471	11.53	77.59
AX-89970875	11.53	77.61
AX-89962143	11.53	77.63
AX-89962139	11.53	77.63
AX-89939002	11.53	77.63
AX-89925310	11.53	77.63
AX-89960358	11.53	77.63
AX-89960318	11.53	77.63
AX-89923588	11.53	77.63
AX-89936260	11.53	77.63
AX-89968240	11.53	77.63
AX-89961609	11.53	77.63
AX-89957301	11.53	77.63
AX-89961310	11.53	77.63
AX-89958076	11.53	77.63
AX-89930565	11.53	77.63
AX-89957458	11.57	77.67
AX-89941289	11.57	77.67
AX-89929897	11.57	77.67
AX-89929459	11.57	77.68
AX-89923227	11.57	77.69
AX-89945760	11.57	77.79
AX-89945444	11.57	77.90
AX-89942725	11.57	77.95
AX-89933116	11.57	77.95
AX-89963701	11.57	77.95
AX-89931324	11.57	77.95
AX-89958287	11.57	77.95
AX-89964272	11.57	78.15
AX-89924730	11.57	78.15
AX-89945326	11.57	78.15
AX-89919835	11.57	78.15
AX-89974170	11.57	78.28
AX-89957235	11.57	78.28
AX-89966694	11.57	78.42
AX-89927167	11.57	78.56
AX-89937991	11.57	78.69
AX-89935428	11.57	78.86
AX-89932327	11.57	78.86
AX-89942452	11.57	78.86
AX-89945194	11.57	78.94
AX-89954162	11.57	78.94
AX-89943532	11.57	78.94
AX-89973587	11.57	78.94
AX-89959024	11.57	78.94
AX-89969794	11.57	78.94
AX-89957926	11.57	78.94
AX-89970311	11.57	78.94
AX-89958174	11.57	78.94
AX-89927683	11.57	78.94
AX-89961338	11.57	78.94
AX-89921868	11.57	78.94
AX-89959972	11.57	78.94
AX-89916805	11.57	78.94
AX-89960441	11.57	78.94
AX-89940933	11.57	78.94
AX-89951726	11.57	79.31
AX-89951641	11.57	79.31
AX-89952812	11.57	79.67
AX-89949194	11.57	79.67
AX-89932745	11.57	79.67
AX-89925487	11.57	79.67
AX-89950698	11.57	79.67
AX-89938584	11.57	79.67
AX-89966621	11.57	79.67
AX-89916607	11.57	79.68
AX-89967949	11.57	79.68
AX-89945313	11.57	79.92
AX-89943453	11.57	79.92
AX-89955324	11.57	79.92
AX-89968392	11.57	79.92
AX-89936910	11.57	79.92
AX-89966307	11.57	79.92
AX-89968013	11.57	79.92
AX-89966329	11.57	79.92
AX-89935621	11.57	79.92
AX-89947736	11.57	79.92
AX-89931638	11.57	79.92
AX-89935387	11.57	79.92
AX-89975600	11.57	79.92
AX-89968771	11.57	79.92
AX-89933911	11.57	79.92
AX-89964351	11.57	79.92
AX-89963184	11.57	79.92
AX-89937307	11.57	79.92
AX-89951662	11.57	79.92
AX-89944003	11.57	79.92
AX-89947722	11.57	79.92
AX-89957645	11.57	79.92
AX-89939703	11.57	79.92
AX-89961526	11.57	79.92
AX-89945176	11.57	79.92
AX-89933846	11.57	79.92
AX-89929065	11.57	79.92
AX-89943142	11.57	79.92
AX-89949598	11.57	79.92
AX-89950851	11.57	79.92
AX-89931695	11.57	79.92
AX-89952561	11.57	79.92
AX-89961548	11.57	79.92
AX-89941063	11.57	79.92
AX-89973118	11.57	79.92
AX-89937882	11.57	79.92
AX-89923933	11.57	79.92
AX-89937295	11.57	79.92
AX-89920891	11.57	79.92
AX-89955447	11.57	79.92
AX-89953669	11.57	79.92
AX-89932518	11.57	80.62
AX-89944983	11.57	80.62
AX-89919166	11.57	80.62
AX-89964521	11.57	80.62
AX-89946667	11.57	80.62
AX-89974621	11.57	80.62
AX-89917199	11.57	80.62
AX-89937459	11.57	80.62
AX-89958817	11.57	80.62
AX-89923305	11.57	80.62
AX-89956622	11.57	80.62
AX-89967486	11.57	80.62
AX-89917232	11.57	80.62
AX-89945667	11.57	80.62
AX-89925812	11.57	80.62
AX-89923811	11.57	80.62
AX-89941524	11.57	80.62
AX-89926293	11.57	80.62
AX-89932058	11.57	80.62
AX-89919795	11.57	80.62
AX-89967892	11.57	80.62
AX-89956934	11.57	80.62
AX-89942553	11.57	80.62
AX-89953894	11.57	80.62
AX-89972052	11.57	80.62
AX-89976762	11.57	80.62
AX-89960434	11.57	80.62
AX-89943139	11.57	80.62
AX-89942843	11.57	80.62
AX-89947045	11.57	80.62
AX-89951684	11.57	80.62
AX-89958789	11.57	80.62
AX-89961772	11.57	80.62
AX-89952013	11.57	80.62
AX-89950680	11.57	80.62
AX-89922067	11.57	80.62
AX-89918618	11.57	80.62
AX-89969178	11.57	80.62
AX-89957441	11.57	80.62
AX-89961971	11.57	80.62
AX-89964810	11.57	80.62
AX-89954766	11.57	80.62
AX-89918351	11.57	80.62
AX-89944826	11.57	80.62
AX-89946375	11.57	80.62
AX-89970087	11.57	80.69
AX-89922812	11.57	80.69
AX-89920238	11.58	80.69
AX-89961243	11.58	80.69
AX-89965563	11.59	80.69
AX-89974764	11.59	81.15
AX-89918925	11.60	81.15
AX-89919828	11.60	81.15
AX-89972735	11.61	81.15
AX-89937861	11.61	81.15
AX-89930532	11.61	81.15
AX-89972337	11.61	81.15
AX-89946018	11.61	81.15
AX-89925706	11.61	81.15
AX-89948871	11.61	81.15
AX-89949678	11.61	81.15
AX-89938579	11.61	81.18
AX-89929193	11.61	81.22
AX-89972909	11.61	81.22
AX-89921048	11.61	81.22
AX-89948662	11.61	81.23
AX-89954341	11.61	81.24
AX-89940251	11.61	81.26
AX-89962912	11.61	81.27
AX-89936921	11.61	81.29
AX-89959984	11.61	81.29
AX-89943641	11.61	81.29
AX-89959179	11.61	81.29
AX-89924302	11.61	81.31
AX-89923555	11.61	81.78
AX-89940287	11.61	81.78
AX-89921031	11.61	81.78
AX-89973628	11.61	81.89
AX-89947519	11.61	81.89
AX-89918942	11.61	81.89
AX-89922117	11.61	81.89
AX-89962972	11.61	81.89
AX-89975427	11.61	81.89
AX-89944276	11.61	81.89
AX-89972924	11.61	81.89
AX-89924046	11.61	81.89
AX-89940339	11.61	81.89
AX-89967847	11.61	81.89
AX-89937334	11.61	81.89
AX-89924746	11.61	81.89
AX-89968315	11.61	81.89
AX-89950600	11.61	81.89
AX-89947908	11.61	81.89
AX-89971681	11.63	81.89
AX-89976262	11.64	81.89
AX-89918783	11.65	81.89
AX-89929449	11.66	81.96
AX-89925085	11.66	82.02
AX-89942797	11.66	82.22
AX-89935434	11.66	82.90
AX-89930931	11.66	83.10
AX-89976574	11.66	83.16
AX-89949082	11.66	83.68
AX-89924375	11.66	84.16
AX-89926335	11.66	84.49
AX-89927701	11.66	84.50
AX-89917942	11.66	84.50
AX-89924022	11.66	84.50
AX-89976706	11.66	84.50
AX-89967284	11.66	84.50
AX-89922323	11.66	84.50
AX-89964647	11.66	84.50
AX-89928011	11.66	84.51
AX-89943601	11.66	84.52
AX-89936718	11.66	84.58
AX-89936621	11.66	84.69
AX-89931395	11.66	84.79
AX-89967450	11.66	84.87
AX-89959472	11.66	84.87
AX-89923106	11.66	85.15
AX-89947098	11.66	85.44
AX-89962693	11.66	85.61
AX-89931499	11.66	85.61
AX-89935900	11.66	85.62
AX-89940226	11.66	85.99
AX-89917998	11.66	86.37
AX-89917909	11.66	86.37
AX-89925275	11.66	86.37
AX-89976509	11.66	86.37
AX-89928818	11.66	86.37
AX-89962311	11.66	86.37
AX-89976061	11.66	86.37
AX-89944566	11.66	86.37
AX-89923663	11.66	86.37
AX-89922690	11.66	86.44
AX-89924364	11.66	86.52
AX-89976542	11.66	87.07
AX-89933644	11.66	87.25
AX-89962560	11.66	87.25
AX-89975901	11.66	87.25
AX-89971518	11.66	87.25
AX-89925319	11.66	87.25
AX-89951919	11.66	87.25
AX-89954190	11.66	87.25
AX-89940725	11.66	87.25
AX-89927381	11.66	87.25
AX-89960225	11.66	87.25
AX-89941195	11.66	87.41
AX-89928040	11.66	88.45
AX-89974601	11.66	88.46
AX-89967607	11.66	88.46
AX-89969925	11.66	88.60
AX-89975091	11.66	88.60
AX-89959789	11.66	90.07
AX-89951504	11.66	90.11
AX-89955508	11.66	90.11
AX-89934246	11.66	90.25
AX-89932662	11.66	90.25
AX-89934135	11.66	90.25
AX-89920269	11.66	90.25
AX-89950462	11.66	90.25
AX-89973965	11.66	90.25
AX-89924105	11.67	90.25
AX-89955275	11.68	90.44
AX-89942466	11.69	90.78
AX-89960906	11.70	90.82
AX-89943455	11.70	90.83
AX-89923712	11.70	90.86
AX-89918744	11.70	91.76
AX-89956551	11.70	91.76
AX-89921482	11.70	91.76
AX-89963487	11.70	91.76
AX-89958833	11.71	91.76
AX-89941844	11.71	91.76
AX-89963572	11.72	91.76
AX-89967329	11.72	91.76
AX-89963520	11.72	91.76
AX-89975298	11.72	91.76
AX-89962835	11.73	91.76
AX-89943551	11.74	91.76
AX-89956928	11.74	91.76
AX-89926769	11.74	91.76
AX-89926423	11.74	91.76
AX-89947685	11.74	91.76
AX-89937087	11.74	91.76
AX-89962465	11.74	92.26
AX-89974431	11.74	92.26
AX-89950726	11.74	92.26
AX-89940591	11.74	92.26
AX-89938053	11.74	92.26
AX-89940361	11.74	92.26
AX-89959381	11.74	92.26
AX-89936891	11.76	92.26
AX-89958113	11.79	92.26
AX-89949054	11.79	92.26
AX-89952621	11.79	92.26
AX-89925251	11.79	92.26
AX-89963334	11.79	92.68
AX-89927021	11.85	92.69
AX-89961864	11.85	92.69
AX-89927571	11.85	92.69
AX-89923689	11.85	92.69
AX-89917322	11.85	92.69
AX-89970830	11.85	92.95
AX-89966917	11.91	93.13
AX-89970949	11.91	93.40
AX-89931546	11.91	93.46
AX-89962161	11.91	93.68
AX-89969096	11.91	93.81
AX-89963654	11.91	93.81
AX-89916468	11.91	93.93
AX-89976814	11.91	93.94
AX-89933851	11.91	93.94
AX-89941544	11.91	93.96
AX-89930986	11.91	93.98
AX-89934739	11.91	93.99
AX-89973932	11.91	94.01
AX-89925547	11.91	94.01
AX-89935193	11.91	94.01
AX-89951135	11.91	94.02
AX-89928600	11.91	94.26
AX-89916831	11.91	94.27
AX-89975719	11.91	94.27
AX-89938543	11.91	94.27
AX-89922538	11.91	94.27
AX-89953338	11.91	94.27
AX-89931613	11.91	94.27
AX-89966758	11.91	94.27
AX-89952079	11.91	94.27
AX-89960194	11.91	94.35
AX-89944191	11.92	94.46
AX-89969513	11.92	94.58
AX-89945259	11.92	94.71
AX-89943004	11.92	94.82
AX-89919538	11.92	94.93
AX-89960548	11.92	94.94
AX-89947607	11.92	95.03
AX-89965202	11.92	95.12
AX-89928199	11.92	95.21
AX-89928723	11.92	95.30
AX-89949892	11.93	95.40
AX-89940523	11.93	95.42
AX-89972495	11.93	95.72
AX-89923989	11.93	95.91
AX-89973878	11.93	96.09
AX-89951337	11.93	96.09
AX-89923274	11.93	96.09
AX-89936186	11.93	96.09
AX-89966959	11.93	96.09
AX-89965690	11.94	96.09
AX-89940464	11.94	96.09
AX-89922661	11.94	96.09
AX-89963378	11.94	96.09
AX-89963501	11.94	96.09
AX-89964583	11.94	96.41
AX-89970887	11.94	96.43
AX-89936418	11.94	96.43
AX-89933234	11.94	96.43
AX-89965807	11.95	96.43
AX-89941262	11.95	96.58
AX-89966528	11.95	96.58
AX-89923802	11.95	96.62
AX-89957212	11.95	96.77
AX-89924549	11.95	96.77
AX-89952918	11.95	96.77
AX-89946517	11.95	97.47
AX-89931921	11.95	97.47
AX-89964507	11.96	97.47
AX-89948431	11.96	97.47
AX-89940049	11.96	97.47
AX-89948139	11.96	97.47
AX-89944761	11.96	97.47
AX-89946463	11.96	97.47
AX-89926340	11.96	97.47
AX-89925634	11.96	97.47
AX-89961195	11.96	97.47
AX-89972120	11.96	97.47
AX-89968445	11.96	97.47
AX-89932377	11.96	97.47
AX-89925730	11.96	97.47
AX-89975250	11.96	98.02
AX-89935706	11.96	98.12
AX-89962608	11.96	98.67
AX-89958561	11.96	98.67
AX-89944385	11.96	98.67
AX-89950497	11.96	98.67
AX-89926581	11.96	98.67
AX-89958846	11.96	98.67
AX-89947355	11.96	98.67
AX-89922449	11.96	98.78
AX-89973328	11.96	98.91
AX-89955875	11.96	98.91
AX-89922981	11.96	98.91
AX-89921798	11.96	101.04
AX-89952576	11.97	101.04
AX-89918596	11.98	101.04
AX-89974914	12.00	101.04
AX-89973504	12.00	101.12
AX-89953012	12.00	101.20
AX-89961965	12.00	101.20
AX-89937584	12.00	101.20
AX-89940868	12.00	101.20
AX-89916461	12.00	101.20
AX-89930475	12.00	101.20
AX-89950377	12.00	101.20
AX-89968103	12.00	101.20
AX-89929479	12.00	101.20
AX-89962282	12.00	101.20
AX-89973340	12.00	101.20
AX-89957082	12.00	101.20
AX-89973565	12.00	101.20
AX-89923300	12.00	102.93
AX-89976715	12.00	102.93
AX-89935584	12.00	103.17
AX-89955157	12.00	103.17
AX-89942928	12.00	103.17
AX-89960641	12.00	103.17
AX-89953977	12.00	103.40
AX-89937669	12.00	103.52
AX-89948885	12.00	103.52
AX-89949865	12.00	104.02
AX-89935426	12.00	104.02
AX-89919606	12.00	104.76
AX-89937504	12.00	104.76
AX-89944002	12.00	104.76
AX-89933578	12.00	104.76
AX-89939259	12.00	104.76
AX-89945785	12.00	104.76
AX-89945319	12.00	104.80
AX-89956062	12.00	104.81
AX-89933148	12.00	104.81
AX-89944494	12.00	104.81
AX-89927589	12.00	104.81
AX-89968556	12.00	104.81
AX-89969025	12.00	104.81
AX-89960594	12.00	104.81
AX-89923052	12.00	104.81
AX-89923203	12.00	104.81
AX-89916898	12.00	104.81
AX-89930753	12.00	104.88
AX-89965092	12.00	104.88
AX-89953942	12.00	105.05
AX-89921787	12.00	105.05
AX-89923470	12.00	105.15
AX-89949215	12.00	105.15
AX-89961771	12.00	105.15
AX-89944561	12.00	105.46
AX-89971842	12.00	105.98
AX-89964948	12.00	105.98
AX-89950711	12.00	106.17
AX-89923509	12.00	106.18
AX-89940822	12.00	106.34
AX-89948645	12.00	106.64
AX-89972753	12.00	106.64
AX-89946371	12.00	106.64
AX-89949214	12.00	106.64
AX-89960926	12.00	106.64
AX-89924334	12.00	106.65
AX-89949641	12.00	107.01
AX-89967820	12.00	107.16
AX-89975930	12.00	107.76
AX-89957744	12.00	107.76
AX-89938432	12.00	107.76
AX-89968434	12.00	107.76
AX-89964329	12.01	107.87
AX-89920736	12.01	107.95
AX-89964918	12.01	107.95
AX-89951492	12.02	108.07
AX-89958876	12.02	108.48
AX-89957278	12.02	108.49
AX-89941069	12.03	108.53
AX-89932213	12.03	108.57
AX-89937112	12.03	108.61
AX-89942458	12.04	108.61
AX-89976040	12.04	108.73
AX-89954137	12.04	109.46
AX-89970336	12.04	109.67
AX-89956463	12.04	109.67
AX-89918398	12.04	109.67
AX-89925050	12.04	111.50
AX-89972769	12.04	111.50
AX-89966328	12.04	111.50
AX-89943725	12.04	111.50
AX-89973865	12.08	111.50
AX-89948242	12.08	111.50
AX-89941079	12.08	111.50
AX-89971375	12.08	111.50
AX-89930889	12.08	111.50
AX-89960437	12.08	111.50
AX-89967883	12.08	111.65
AX-89924463	12.08	111.93
AX-89934848	12.08	112.18
AX-89923065	12.08	112.42
AX-89924564	12.08	112.67
AX-89947543	12.08	112.67
AX-89951618	12.08	112.67
AX-89965453	12.08	112.79
AX-89974543	12.08	112.79
AX-89922210	12.08	112.79
AX-89972406	12.08	112.86
AX-89944109	12.08	112.86
AX-89928269	12.08	112.86
AX-89939738	12.08	112.86
AX-89951792	12.08	112.86
AX-89922689	12.08	112.86
AX-89941201	12.08	112.86
AX-89929638	12.08	112.86
AX-89939369	12.08	113.11
AX-89962991	12.15	113.57
AX-89943941	12.15	113.58
AX-89949129	12.15	113.58
AX-89947712	12.15	113.58
AX-89956631	12.15	113.58
AX-89917772	12.15	113.92
AX-89960281	12.15	114.24
AX-89943197	12.15	114.56
AX-89947443	12.15	114.57
AX-89953579	12.15	114.58
AX-89955742	12.15	114.59
AX-89962163	12.15	114.59
AX-89947193	12.15	114.66
AX-89931452	12.15	114.73
AX-89936733	12.21	114.79
AX-89950455	12.21	114.94
AX-89975288	12.21	115.09
AX-89942276	12.21	115.11
AX-89937666	12.21	115.12
AX-89966632	12.21	115.30
AX-89936793	12.21	116.09
AX-89963283	12.21	116.25
AX-89924988	12.21	116.40
AX-89952124	12.21	116.55
AX-89950108	12.21	116.55
AX-89961612	12.21	116.55
AX-89930725	12.21	116.55
AX-89951731	12.21	116.55
AX-89925646	12.21	116.55
AX-89925665	12.21	116.55
AX-89954398	12.21	116.55
AX-89939686	12.21	116.55
AX-89931351	12.23	116.55
AX-89961277	12.24	116.67
AX-89933096	12.25	116.80
AX-89928655	12.25	116.92
AX-89933613	12.25	117.05
AX-89965601	12.25	117.05
AX-89944041	12.25	117.05
AX-89922781	12.25	117.05
AX-89925750	12.25	117.05
AX-89944606	12.25	117.05
AX-89941073	12.28	117.05
AX-89935628	12.31	117.05
AX-89974163	12.33	117.05
AX-89944905	12.36	117.05
AX-89958790	12.39	117.05
AX-89928822	12.41	117.05
AX-89949473	12.41	117.05
AX-89955795	12.44	117.05
AX-89921308	12.46	117.05
AX-89967562	12.46	117.30
AX-89970721	12.47	117.30
AX-89935477	12.47	117.51
AX-89938778	12.47	117.85
AX-89949699	12.47	117.85
AX-89944732	12.47	117.85
AX-89926542	12.47	118.19
AX-89925236	12.47	118.19
AX-89931314	12.47	118.19
AX-89931505	12.47	118.26
AX-89968682	12.47	120.19
AX-89965682	12.47	120.19
AX-89972212	12.47	120.39
AX-89940982	12.47	120.58
AX-89965237	12.47	120.76
AX-89917178	12.47	120.93
AX-89918042	12.47	121.07
AX-89948786	12.47	121.07
AX-89941247	12.47	121.07
AX-89972047	12.47	121.07
AX-89959728	12.47	121.07
AX-89929691	12.47	121.07
AX-89970459	12.47	121.07
AX-89976056	12.47	121.07
AX-89917836	12.47	121.07
AX-89931701	12.47	121.07
AX-89957708	12.47	121.07
AX-89946149	12.47	121.07
AX-89965845	12.47	121.07
AX-89957333	12.47	121.25
AX-89946357	12.47	121.25
AX-89918755	12.47	121.25
AX-89938844	12.47	121.25
AX-89951412	12.47	121.25
AX-89951344	12.48	121.25
AX-89954814	12.50	121.25
AX-89930729	12.51	121.25
AX-89975436	12.51	121.31
AX-89933437	12.51	121.31
AX-89973574	12.51	121.31
AX-89944456	12.51	121.31
AX-89944870	12.51	121.31
AX-89976047	12.51	121.42
AX-89922639	12.51	121.90
AX-89923894	12.51	121.90
AX-89948738	12.51	121.91
AX-89969247	12.51	121.91
AX-89974295	12.51	121.91
AX-89974019	12.51	122.81
AX-89945177	12.51	123.50
AX-89920135	12.51	123.50
AX-89968058	12.51	123.50
AX-89955086	12.51	123.50
AX-89967857	12.51	123.50
AX-89932237	12.51	123.51
AX-89975348	12.51	123.53
AX-89931641	12.51	123.55
AX-89923604	12.51	123.67
AX-89974519	12.51	123.72
AX-89932571	12.53	123.80
AX-89974564	12.56	123.88
AX-89920870	12.58	123.96
AX-89954095	12.60	124.05
AX-89933244	12.63	124.13
AX-89917544	12.65	124.13
AX-89930833	12.67	124.13
AX-89955464	12.70	124.13
AX-89975516	12.72	124.18
AX-89960247	12.72	124.24
AX-89973177	12.72	124.24
AX-89977029	12.72	124.24
AX-89955469	12.72	124.24
AX-89964323	12.72	124.24
AX-89940349	12.72	124.25
AX-89965068	12.72	124.27
AX-89919565	12.72	124.36
AX-89960525	12.72	124.82
AX-89968984	12.72	124.86
AX-89963477	12.72	124.87
AX-89976789	12.72	124.88
AX-89948079	12.72	124.88
AX-89926219	12.72	124.88
AX-89927953	12.72	124.88
AX-89930498	12.72	124.88
AX-89919494	12.72	124.88
AX-89962977	12.72	124.88
AX-89940952	12.72	124.88
AX-89939885	12.73	124.88
AX-89918364	12.74	124.88
AX-89957766	12.75	124.88
AX-89964875	12.77	125.19
AX-89937714	12.77	125.46
AX-89973274	12.77	125.46
AX-89917407	12.77	125.46
AX-89926498	12.77	125.46
AX-89964852	12.77	125.62
AX-89931334	12.77	125.78
AX-89957876	12.77	125.85
AX-89948456	12.77	125.91
AX-89938089	12.77	125.91
AX-89931259	12.77	125.91
AX-89938408	12.77	125.91
AX-89918264	12.77	126.18
AX-89944480	12.77	126.23
AX-89935454	12.77	126.27
AX-89958290	12.77	126.27
AX-89965567	12.77	126.27
AX-89919264	12.77	126.27
AX-89962740	12.77	126.85
AX-89920955	12.77	126.85
AX-89925334	12.77	126.85
AX-89968718	12.77	126.85
AX-89959547	12.77	126.85
AX-89941971	12.77	126.85
AX-89975197	12.77	126.85
AX-89966413	12.77	126.85
AX-89937092	12.77	126.85
AX-89937751	12.77	126.85
AX-89941709	12.77	126.85
AX-89940826	12.77	126.85
AX-89976873	12.77	126.85
AX-89930829	12.77	127.16
AX-89973898	12.77	127.16
AX-89968931	12.77	127.24
AX-89948589	12.77	127.24
AX-89938642	12.77	127.31
AX-89937995	12.77	127.31
AX-89957414	12.77	127.31
AX-89944265	12.77	127.31
AX-89950963	12.77	127.31
AX-89940218	12.77	127.31
AX-89957584	12.77	127.31
AX-89925548	12.77	128.39
AX-89922957	12.77	128.94
AX-89937335	12.77	128.94
AX-89923639	12.78	128.95
AX-89954845	12.78	129.21
AX-89929418	12.79	129.22
AX-89925329	12.80	129.23
AX-89953025	12.81	129.23
AX-89932027	12.81	130.03
AX-89936556	12.81	130.03
AX-89944506	12.81	130.03
AX-89954493	12.81	130.04
AX-89927935	12.81	130.32
AX-89965755	12.81	130.59
AX-89960391	12.81	130.59
AX-89928707	12.81	130.60
AX-89938497	12.81	130.60
AX-89927665	12.81	130.60
AX-89928515	12.81	130.60
AX-89950929	12.82	130.60
AX-89932099	12.83	130.75
AX-89929287	12.84	131.02
AX-89942776	12.85	131.28
AX-89949906	12.85	131.28
AX-89970204	12.85	131.29
AX-89940121	12.85	131.29
AX-89942912	12.85	131.29
AX-89929446	12.85	131.29
AX-89922213	12.85	131.29
AX-89940734	12.85	131.29
AX-89948771	12.85	131.30
AX-89923088	12.85	131.98
AX-89963147	12.85	133.29
AX-89945970	12.85	134.03
AX-89965223	12.85	134.03
AX-89960134	12.85	134.03
AX-89967191	12.85	134.03
AX-89975323	12.85	134.14
AX-89957247	12.85	134.28
AX-89941318	12.85	134.54
AX-89944011	12.85	134.54
AX-89976612	12.85	135.40
AX-89929183	12.85	135.40
AX-89935147	12.87	135.40
AX-89932975	12.89	135.75
AX-89944377	12.89	136.05
AX-89969670	12.89	136.05
AX-89918235	12.89	136.05
AX-89931724	12.89	136.05
AX-89973884	12.89	136.05
AX-89959868	12.89	136.05
AX-89956276	12.89	136.05
AX-89918992	12.89	136.05
AX-89953775	12.89	136.05
AX-89931198	12.89	136.05
AX-89935747	12.89	136.05
AX-89921125	12.89	136.05
AX-89959864	12.89	136.06
AX-89967896	12.89	136.37
AX-89974126	12.89	136.73
AX-89945464	12.89	136.73
AX-89939773	12.89	136.73
AX-89948035	12.89	136.73
AX-89950508	12.89	136.73
AX-89947196	12.89	136.73
AX-89959115	12.89	136.74
AX-89976888	12.89	136.94
AX-89968120	12.89	137.16
AX-89925994	12.89	137.38
AX-89938866	12.89	137.69
AX-89920476	12.89	137.70
AX-89925439	12.89	137.92
AX-89948557	12.89	138.51
AX-89955103	12.89	138.84
AX-89961466	12.89	140.09
AX-89970879	12.89	140.09
AX-89970351	12.89	140.09
AX-89941275	12.89	140.23
AX-89954695	12.89	140.50
AX-89959392	12.89	140.50
AX-89949311	12.89	140.50
AX-89965461	12.89	140.60
AX-89937598	12.89	140.70
AX-89927106	12.89	140.77
AX-89920419	12.89	140.77
AX-89930797	12.89	140.77
AX-89965582	12.89	140.77
AX-89961043	12.89	140.77
AX-89962863	12.89	140.77
AX-89927363	12.89	140.77
AX-89929232	12.89	140.79
AX-89976030	12.89	140.82
AX-89967895	12.89	140.84
AX-89938508	13.11	140.84
AX-89924656	13.11	140.84
AX-89947849	13.11	140.84
AX-89948599	13.11	140.84
AX-89922978	13.11	140.84
AX-89976266	13.11	140.84
AX-89918242	13.11	140.98
AX-89944685	13.11	141.13
AX-89967198	13.16	141.16
AX-89929596	13.21	141.32
AX-89935840	13.27	141.44
AX-89970024	13.32	141.44
AX-89972176	13.32	142.19
AX-89938236	13.32	142.19
AX-89961555	13.32	142.19
AX-89947393	13.32	142.19
AX-89971280	13.32	142.24
AX-89960184	13.35	142.27
AX-89919410	13.38	142.27
AX-89966524	13.41	142.27
AX-89937801	13.41	142.27
AX-89949167	13.41	142.74
AX-89961567	13.41	142.76
AX-89975054	13.41	142.77
AX-89924582	13.41	142.86
AX-89925478	13.41	142.86
AX-89949670	13.41	142.86
AX-89949952	13.41	142.86
AX-89921633	13.41	142.86
AX-89929443	13.41	142.86
AX-89946454	13.41	142.86
AX-89945454	13.41	142.86
AX-89930752	13.41	142.86
AX-89935679	13.41	142.86
AX-89921128	13.41	142.86
AX-89950272	13.41	143.31
AX-89922426	13.41	143.54
AX-89950353	13.41	143.54
AX-89933019	13.41	143.54
AX-89966375	13.41	143.54
AX-89975429	13.41	143.54
AX-89942501	13.41	143.54
AX-89919449	13.41	143.60
AX-89967324	13.41	143.60
AX-89938591	13.41	143.62
AX-89932475	13.41	143.63
AX-89934745	13.41	143.63
AX-89919214	13.41	143.65
AX-89944257	13.41	143.66
AX-89932010	13.41	143.66
AX-89954416	13.41	143.66
AX-89936216	13.41	143.66
AX-89936050	13.41	143.97
AX-89945094	13.41	144.99
AX-89929620	13.41	144.99
AX-89934762	13.41	144.99
AX-89956381	13.42	145.12
AX-89930907	13.42	145.13
AX-89942786	13.42	145.13
AX-89936396	13.42	145.13
AX-89958219	13.42	145.13
AX-89952639	13.42	145.13
AX-89965604	13.42	145.13
AX-89937590	13.43	145.13
AX-89927688	13.43	145.66
AX-89972540	13.43	145.66
AX-89976857	13.43	145.66
AX-89946205	13.43	145.66
AX-89918457	13.43	145.66
AX-89958659	13.43	145.66
AX-89944229	13.44	145.66
AX-89927569	13.44	145.79
AX-89927474	13.44	145.79
AX-89936749	13.44	145.99
AX-89917896	13.44	146.18
AX-89948992	13.45	146.38
AX-89917327	13.45	146.54
AX-89917176	13.45	146.54
AX-89949588	13.45	146.54
AX-89964474	13.45	146.60
AX-89919650	13.45	146.60
AX-89923813	13.45	146.60
AX-89925889	13.45	146.60
AX-89936592	13.45	146.60
AX-89924329	13.45	146.60
AX-89958105	13.45	146.60
AX-89927301	13.45	146.60
AX-89946388	13.45	146.60
AX-89955310	13.45	147.33
AX-89951087	13.45	147.40
AX-89932041	13.45	147.40
AX-89960146	13.45	147.40
AX-89955985	13.45	147.40
AX-89968049	13.45	147.40
AX-89974665	13.45	147.56
AX-89974790	13.45	147.56
AX-89931242	13.45	147.59
AX-89947996	13.45	147.61
AX-89932801	13.45	147.63
AX-89917472	13.45	147.64
AX-89924377	13.45	147.64
AX-89922292	13.45	147.64
AX-89950263	13.45	147.64
AX-89945174	13.45	147.70
AX-89942566	13.45	147.77
AX-89958189	13.45	147.98
AX-89929809	13.45	148.10
AX-89955281	13.45	148.21
AX-89921051	13.45	148.21
AX-89958003	13.45	148.27
AX-89969246	13.45	148.34
AX-89943153	13.45	148.34
AX-89930539	13.45	148.34
AX-89925082	13.45	148.34
AX-89927667	13.45	148.34
AX-89917032	13.45	148.34
AX-89943008	13.45	148.34
AX-89946021	13.46	148.34
AX-89960216	13.47	148.34
AX-89958400	13.47	148.37
AX-89951749	13.48	148.40
AX-89943150	13.48	148.43
AX-89921922	13.49	148.64
AX-89922120	13.50	148.66
AX-89916759	13.50	149.55
AX-89930358	13.50	149.56
AX-89922793	13.50	149.57
AX-89960081	13.50	149.79
AX-89940042	13.50	149.79
AX-89942313	13.50	149.79
AX-89944397	13.51	149.87
AX-89947021	13.52	149.88
AX-89976102	13.53	149.89
AX-89924688	13.54	150.00
AX-89924633	13.55	150.00
AX-89925841	13.55	150.23
AX-89940911	13.55	150.23
AX-89926822	13.55	150.23
AX-89937860	13.55	150.23
AX-89942175	13.55	150.83
AX-89961446	13.55	150.83
AX-89965895	13.55	150.83
AX-89965760	13.55	150.83
AX-89931458	13.55	150.83
AX-89964892	13.55	150.83
AX-89928442	13.55	150.83
AX-89962589	13.60	150.83
AX-89976109	13.65	150.83
AX-89963105	13.97	150.83
AX-89952315	13.99	150.83
AX-89916794	13.99	150.83
AX-89930643	14.00	151.51
AX-89963077	14.02	152.12
AX-89920469	14.03	152.15
AX-89948142	14.05	152.19
AX-89941169	14.05	152.55
AX-89924799	14.05	152.55
AX-89962194	14.05	152.55
AX-89958427	14.05	152.55
AX-89962571	14.06	152.55
AX-89941217	14.06	152.66
AX-89946325	14.06	152.66
AX-89928354	14.06	152.66
AX-89969089	14.06	152.66
AX-89939504	14.06	152.66
AX-89929411	14.06	153.20
AX-89934804	14.06	153.20
AX-89935457	14.06	153.20
AX-89919648	14.06	153.20
AX-89953993	14.06	153.20
AX-89924987	14.06	153.20
AX-89924462	14.06	153.28
AX-89969092	14.06	153.28
AX-89976608	14.06	154.06
AX-89923283	14.06	154.06
AX-89976742	14.06	154.15
AX-89925394	14.06	154.25
AX-89929653	14.06	154.34
AX-89942447	14.06	154.34
AX-89944014	14.06	154.34
AX-89922290	14.06	154.34
AX-89923200	14.06	154.38
AX-89938054	14.06	154.41
AX-89953190	14.06	154.44
AX-89918811	14.06	154.44
AX-89975787	14.06	154.54
AX-89920804	14.06	154.54
AX-89927072	14.06	154.54
AX-89962653	14.06	154.54
AX-89936402	14.06	154.54
AX-89959820	14.06	154.54
AX-89971206	14.06	154.54
AX-89969033	14.06	154.54
AX-89967722	14.06	154.54
AX-89917108	14.06	154.59
AX-89973436	14.06	154.90
AX-89928248	14.06	155.22
AX-89955191	14.08	155.36
AX-89917934	14.09	155.46
AX-89960008	14.11	155.46
AX-89959295	14.14	155.46
AX-89920148	14.17	155.64
AX-89939867	14.17	155.64
AX-89954935	14.17	155.64
AX-89954904	14.23	155.64
AX-89966905	14.23	155.92
AX-89925480	14.23	156.25
AX-89941745	14.23	156.25
AX-89948064	14.23	156.25
AX-89943384	14.23	156.25
AX-89918842	14.23	156.25
AX-89948898	14.23	156.25
AX-89976148	14.23	156.25
AX-89967269	14.23	156.25
AX-89918403	14.72	156.27
AX-89939944	14.84	159.41
AX-89965342	14.86	159.41
AX-89944060	14.86	159.41
AX-89955467	14.86	159.41
AX-89937828	14.86	159.41
AX-89937162	14.86	159.41
AX-89968105	14.86	159.41
AX-89933461	14.86	159.48
AX-89970678	14.91	159.48
AX-89926250	14.97	159.98
AX-89925326	14.97	160.04
AX-89919303	14.97	160.26
AX-89932563	14.97	160.49
AX-89970321	14.97	160.49
AX-89948855	14.97	160.49
AX-89928908	14.97	160.49
AX-89972727	14.97	160.56
AX-89967554	14.97	160.56
AX-89940371	14.97	160.56
AX-89956369	14.97	160.56
AX-89964278	14.97	160.56
AX-89960222	14.97	160.56
AX-89940194	14.97	160.56
AX-89937456	14.97	161.43
AX-89973602	14.97	162.31
AX-89919776	14.97	162.31
AX-89956572	14.97	162.31
AX-89936405	14.97	162.31
AX-89937384	14.97	162.31
AX-89924117	14.97	162.31
AX-89967466	14.97	162.31
AX-89964453	14.97	162.60
AX-89954583	14.97	162.68
AX-89950131	14.97	162.75
AX-89975788	14.97	162.76
AX-89940904	14.98	162.78
AX-89945628	15.06	162.87
AX-89965414	15.06	162.88
AX-89964445	15.06	162.88
AX-89934656	15.06	162.88
AX-89923920	15.64	164.83
AX-89967535	15.64	164.84
AX-89943313	15.64	164.84
AX-89960927	15.64	164.97
AX-89952491	15.64	164.97
AX-89917153	15.64	165.06
AX-89946440	15.75	165.07
AX-89921270	15.75	165.18
AX-89931480	15.75	165.30
AX-89948209	15.75	165.32
AX-89925699	15.95	165.33
AX-89916981	15.95	165.35
AX-89973087	15.95	165.35
AX-89941715	15.95	165.35
AX-89953966	15.96	165.35
AX-89929751	15.96	165.35
AX-89962088	16.03	165.55
AX-89967441	16.03	165.55
AX-89936202	16.15	165.85
AX-89938789	16.27	165.85
AX-89969151	16.31	165.85
AX-89971786	16.89	166.42
AX-89970944	16.89	166.43
AX-89971397	16.89	166.43
AX-89970435	17.77	166.49
AX-89932851	17.77	166.49
AX-89959899	17.77	166.49
AX-89941660	17.77	166.49
AX-89924679	17.77	166.49
AX-89921904	17.77	166.74
AX-89963721	17.82	166.74
AX-89955237	17.82	166.74
AX-89938651	17.82	166.74
AX-89970448	17.82	166.74
AX-89971787	17.82	166.74
AX-89922754	17.82	166.74
AX-89927090	17.82	166.74
AX-89950151	17.82	166.74
AX-89952314	17.82	166.74
AX-89918677	17.82	167.30
AX-89973623	17.82	167.30
AX-89950920	17.82	167.30
AX-89923079	17.82	167.38
AX-89935056	17.82	167.46
AX-89946361	17.82	167.53
AX-89933895	17.91	167.70
AX-89958090	18.07	167.70
AX-89934245	18.23	167.70
AX-89930672	18.23	167.70
AX-89958560	18.23	167.70
AX-89975733	18.36	167.70
AX-89932676	18.57	167.97
AX-89976508	18.65	168.24
AX-89970816	18.65	168.31
AX-89969322	19.02	168.37
AX-89953755	19.02	168.39
AX-89971827	19.02	168.39
AX-89918055	19.02	168.39
AX-89976063	19.02	168.39
AX-89964154	19.02	168.39
AX-89924623	19.61	168.65
AX-89961364	20.51	168.65
AX-89956488	20.51	168.65
AX-89965131	20.51	168.71
AX-89938009	20.51	168.71
AX-89940815	20.51	168.71
AX-89922665	20.68	168.71
AX-89940715	20.68	168.71
AX-89961738	20.68	168.73
AX-89971883	20.68	168.75
AX-89925464	20.68	168.75
AX-89964070	20.68	168.92
AX-89968549	20.72	168.92
AX-89933030	20.77	169.04
AX-89952172	20.77	169.15
AX-89932860	20.77	169.15
AX-89965869	20.93	169.15
AX-89940519	20.93	169.15
AX-89963074	20.93	169.15
AX-89974320	20.93	169.16
AX-89925404	20.94	169.16
AX-89953865	20.94	169.16
AX-89956808	21.80	169.16
AX-89950446	21.95	169.40
AX-89952575	21.95	169.40
AX-89961108	21.95	169.40
AX-89945193	22.13	169.40
AX-89951262	22.14	169.43
AX-89953843	22.14	169.46
AX-89960042	23.45	169.61
AX-89921131	23.48	169.61
AX-89934779	23.50	169.72
AX-89921129	27.02	169.82
AX-89939913	27.02	169.83
AX-89976474	27.03	169.84
AX-89950842	27.12	169.84
AX-89970881	27.12	169.84
AX-89944230	27.32	169.84
AX-89933770	27.32	169.85
AX-89918532	27.33	169.85
AX-89970822	27.33	169.85
AX-89966137	27.33	169.85
AX-89929288	27.33	169.85
AX-89976067	27.33	169.85
AX-89932008	27.33	169.85
AX-89969172	27.33	169.85
AX-89969454	27.33	169.85
AX-89919664	27.34	169.85
AX-89929726	29.40	169.85
AX-89975834	29.40	169.85
AX-89969700	29.40	169.85
AX-89953144	29.40	169.85
AX-89924812	29.40	169.85
AX-89962948	29.40	169.85
AX-89956684	29.49	169.98
[truncated: 49 more rows]

## Sheet: Chr07
All SNPs	Male	Female
AX-89918427	0.00	0.00
AX-89973837	0.00	0.00
AX-89923287	0.00	0.01
AX-89944781	0.00	0.22
AX-89958110	0.00	0.44
AX-89934612	0.00	0.44
AX-89928560	0.00	0.44
AX-89942727	0.00	0.44
AX-89924531	0.00	0.44
AX-89953658	0.00	0.44
AX-89937902	0.00	0.44
AX-89972743	0.00	0.44
AX-89943487	0.00	0.44
AX-89919444	0.00	0.44
AX-89957177	0.00	0.44
AX-89921898	0.00	0.44
AX-89927994	0.36	0.98
AX-89938358	0.36	1.01
AX-89966250	0.36	1.48
AX-89932492	0.36	1.95
AX-89966139	0.36	1.96
AX-89966111	0.36	1.96
AX-89934727	0.36	1.96
AX-89944453	0.36	1.97
AX-89928759	0.36	2.09
AX-89918763	0.36	2.42
AX-89930706	0.36	2.67
AX-89957809	0.36	2.68
AX-89951968	0.36	2.71
AX-89940499	0.36	2.71
AX-89950063	0.51	2.71
AX-89946187	0.54	2.86
AX-89933811	0.57	3.22
AX-89931863	0.60	3.22
AX-89961460	0.63	3.22
AX-89944813	0.66	3.22
AX-89932556	0.66	3.75
AX-89971772	0.66	4.16
AX-89921010	0.66	4.16
AX-89968167	0.66	4.40
AX-89933685	0.66	4.40
AX-89950902	0.66	4.40
AX-89967134	0.66	4.40
AX-89935667	0.66	4.40
AX-89928485	0.66	4.59
AX-89951458	0.66	4.72
AX-89949494	0.66	5.27
AX-89958623	0.68	5.30
AX-89960169	0.71	5.35
AX-89938602	0.71	5.76
AX-89919680	0.71	5.86
AX-89920331	0.72	5.86
AX-89966415	0.72	5.86
AX-89923718	0.72	5.86
AX-89965673	0.73	6.13
AX-89954900	0.73	6.18
AX-89924852	0.73	6.62
AX-89947595	0.79	6.72
AX-89937493	0.79	6.72
AX-89923401	0.79	6.73
AX-89961399	0.79	6.73
AX-89954844	0.79	7.53
AX-89961082	0.79	9.73
AX-89927433	0.80	9.73
AX-89969887	0.81	9.74
AX-89951446	0.83	9.75
AX-89946127	0.84	10.08
AX-89963969	0.85	10.09
AX-89969843	0.87	10.10
AX-89921038	0.88	10.35
AX-89963460	0.89	10.37
AX-89960795	0.91	10.74
AX-89938620	0.92	10.90
AX-89943577	0.93	11.45
AX-89954711	0.94	13.76
AX-89933189	0.95	13.76
AX-89939304	0.95	13.76
AX-89963293	0.95	14.05
AX-89933625	0.95	14.05
AX-89927915	0.95	14.05
AX-89930486	0.95	14.05
AX-89926570	0.95	14.12
AX-89950976	0.95	14.18
AX-89963518	0.95	14.24
AX-89967945	0.95	14.24
AX-89960141	0.95	14.24
AX-89966364	0.95	14.24
AX-89975457	0.95	14.24
AX-89971360	0.95	14.24
AX-89970930	0.95	15.40
AX-89920494	0.95	16.06
AX-89921319	0.95	16.06
AX-89973055	0.95	16.07
AX-89962391	0.95	16.07
AX-89956360	0.95	16.07
AX-89941184	1.05	16.24
AX-89973541	1.05	16.24
AX-89928019	1.05	16.24
AX-89918585	1.05	16.31
AX-89940113	1.05	16.31
AX-89963035	1.05	16.62
AX-89931679	1.05	17.02
AX-89941320	1.05	17.02
AX-89946223	1.05	17.02
AX-89919548	1.05	17.02
AX-89920693	1.05	17.02
AX-89929828	1.05	17.02
AX-89972489	1.05	17.02
AX-89920432	1.05	17.04
AX-89968782	1.05	17.07
AX-89948380	1.05	17.09
AX-89942076	1.09	17.09
AX-89921294	1.09	17.09
AX-89971404	1.09	17.09
AX-89919913	1.09	17.46
AX-89971924	1.09	17.94
AX-89967218	1.11	18.58
AX-89923598	1.13	18.58
AX-89941669	1.13	18.58
AX-89925981	1.13	18.58
AX-89955251	1.13	18.58
AX-89965575	1.13	18.58
AX-89921097	1.13	18.59
AX-89970095	1.13	18.60
AX-89959502	1.13	18.61
AX-89956038	1.13	18.73
AX-89920941	1.13	18.73
AX-89967078	1.13	18.73
AX-89941075	1.18	18.76
AX-89934316	1.18	19.30
AX-89927601	1.18	19.54
AX-89957564	1.18	19.75
AX-89939936	1.18	20.55
AX-89937388	1.18	21.36
AX-89937129	1.18	21.52
AX-89948660	1.18	21.52
AX-89929942	1.18	21.52
AX-89973945	1.18	21.67
AX-89933384	1.19	21.67
AX-89963468	1.20	21.67
AX-89961789	1.21	21.67
AX-89927522	1.22	21.67
AX-89936111	1.24	21.67
AX-89947421	1.26	21.67
AX-89919199	1.26	21.67
AX-89946482	1.26	21.67
AX-89973009	1.26	22.04
AX-89963200	1.26	22.19
AX-89940976	1.26	22.19
AX-89976530	1.26	22.19
AX-89967472	1.26	22.19
AX-89970433	1.26	22.36
AX-89959996	1.26	22.36
AX-89962532	1.26	22.39
AX-89940942	1.26	22.42
AX-89951331	1.26	22.46
AX-89940720	1.26	22.49
AX-89969528	1.26	22.51
AX-89936569	1.26	22.51
AX-89976434	1.26	22.52
AX-89918234	1.26	22.53
AX-89969053	1.26	22.65
AX-89964956	1.26	22.88
AX-89936941	1.27	22.88
AX-89975565	1.28	25.25
AX-89947670	1.28	25.26
AX-89949003	1.29	25.26
AX-89938859	1.30	26.28
AX-89976975	1.30	26.66
AX-89947114	1.30	26.66
AX-89966744	1.30	26.66
AX-89933089	1.30	26.66
AX-89922310	1.30	26.66
AX-89932979	1.30	26.66
AX-89959390	1.30	26.66
AX-89943508	1.30	26.66
AX-89930357	1.30	26.66
AX-89918308	1.30	26.66
AX-89971413	1.30	26.81
AX-89947055	1.30	26.81
AX-89924305	1.30	26.81
AX-89920560	1.30	26.81
AX-89958959	1.30	26.81
AX-89976054	1.30	27.56
AX-89944909	1.30	27.56
AX-89969915	1.30	27.56
AX-89942328	1.30	27.56
AX-89942261	1.35	27.56
AX-89969516	1.35	27.56
AX-89926102	1.35	27.56
AX-89937251	1.35	27.67
AX-89924713	1.35	27.67
AX-89974978	1.36	27.67
AX-89947198	1.37	27.67
AX-89917588	1.38	27.67
AX-89960706	1.39	27.67
AX-89957889	1.39	27.92
AX-89929958	1.39	27.92
AX-89934803	1.39	27.92
AX-89969429	1.39	28.46
AX-89931869	1.39	29.59
AX-89960869	1.39	30.72
AX-89967418	1.39	30.72
AX-89932117	1.39	30.72
AX-89927253	1.39	30.72
AX-89962385	1.39	30.72
AX-89947621	1.43	30.73
AX-89925188	1.47	30.75
AX-89947799	1.47	30.90
AX-89953471	1.47	31.11
AX-89967924	1.47	31.12
AX-89968384	1.47	31.17
AX-89931438	1.47	31.22
AX-89935131	1.47	31.80
AX-89952775	1.47	32.38
AX-89961129	1.47	32.38
AX-89964280	1.47	32.38
AX-89920272	1.47	32.38
AX-89917116	1.47	32.48
AX-89967728	1.47	32.60
AX-89957030	1.52	32.60
AX-89926383	1.52	32.60
AX-89959465	1.52	32.60
AX-89940084	1.52	32.60
AX-89930895	1.52	32.60
AX-89965308	1.52	32.60
AX-89975089	1.52	32.60
AX-89923298	1.52	32.60
AX-89930858	1.52	32.64
AX-89942239	1.52	32.68
AX-89968551	1.52	32.68
AX-89956921	1.52	33.34
AX-89974685	1.52	37.13
AX-89961389	1.52	37.13
AX-89923388	1.52	37.13
AX-89920433	1.52	37.13
AX-89935467	1.52	37.13
AX-89936462	1.52	37.13
AX-89968076	1.53	37.13
AX-89948792	1.53	37.14
AX-89926401	1.54	38.09
AX-89918999	1.54	38.34
AX-89966362	1.55	38.34
AX-89959287	1.55	38.34
AX-89921573	1.56	38.34
AX-89946819	1.56	38.34
AX-89962993	1.56	38.34
AX-89953429	1.57	38.34
AX-89940262	1.58	38.34
AX-89976034	1.59	38.34
AX-89955751	1.59	38.34
AX-89952830	1.60	38.34
AX-89926631	1.60	38.34
AX-89938955	1.60	38.34
AX-89956723	1.60	38.47
AX-89974919	1.60	38.47
AX-89970199	1.60	38.59
AX-89943540	1.60	38.76
AX-89919891	1.60	39.06
AX-89975823	1.60	40.08
AX-89956461	1.60	40.97
AX-89961885	1.60	40.97
AX-89926212	1.60	40.97
AX-89967272	1.60	40.98
AX-89934236	1.60	40.98
AX-89931327	1.60	40.98
AX-89937209	1.60	40.98
AX-89919661	1.60	42.16
AX-89967325	1.60	42.16
AX-89974885	1.60	42.16
AX-89917321	1.60	42.16
AX-89923189	1.60	42.16
AX-89961022	1.60	42.16
AX-89929218	1.60	42.16
AX-89927620	1.60	42.16
AX-89945941	1.60	42.37
AX-89963081	1.60	42.37
AX-89966868	1.60	42.62
AX-89973779	1.60	43.69
AX-89947798	1.60	43.69
AX-89943521	1.60	43.69
AX-89929423	1.60	43.69
AX-89973943	1.60	43.69
AX-89925631	1.60	43.69
AX-89962520	1.60	43.69
AX-89932037	1.60	43.69
AX-89951642	1.60	43.69
AX-89974644	1.60	43.69
AX-89960889	1.60	43.69
AX-89927487	1.60	43.69
AX-89969864	1.60	43.69
AX-89957881	1.60	43.69
AX-89958911	1.60	43.69
AX-89969810	1.60	43.69
AX-89939987	1.61	44.45
AX-89922039	1.62	44.48
AX-89926690	1.63	44.48
AX-89952506	1.64	44.54
AX-89974873	1.64	44.65
AX-89929606	1.64	44.65
AX-89951682	1.64	44.65
AX-89925557	1.64	44.67
AX-89929591	1.64	44.69
AX-89975566	1.64	44.72
AX-89956231	1.64	44.76
AX-89967985	1.64	44.76
AX-89929319	1.64	44.76
AX-89971369	1.64	44.76
AX-89956696	1.64	44.76
AX-89965090	1.64	44.76
AX-89941326	1.64	44.76
AX-89940535	1.64	44.76
AX-89926548	1.64	44.76
AX-89961851	1.64	44.76
AX-89953326	1.64	45.16
AX-89925644	1.64	45.67
AX-89936837	1.64	45.90
AX-89928588	1.64	45.90
AX-89924690	1.64	46.32
AX-89950925	1.64	46.32
AX-89927088	1.64	46.47
AX-89964603	1.69	46.47
AX-89923169	1.69	46.68
AX-89941929	1.69	47.49
AX-89921244	1.69	47.49
AX-89939726	1.69	48.41
AX-89950972	1.69	48.41
AX-89927657	1.69	48.41
AX-89970334	1.69	48.41
AX-89941883	1.69	48.47
AX-89965523	1.69	48.52
AX-89945714	1.69	48.54
AX-89970715	1.69	48.54
AX-89961549	1.69	48.63
AX-89932225	1.69	48.71
AX-89976095	1.69	48.80
AX-89942755	1.69	48.80
AX-89925216	1.70	48.89
AX-89975001	1.71	48.95
AX-89977039	1.72	48.96
AX-89963180	1.73	49.01
AX-89958568	1.73	49.70
AX-89931196	1.73	49.71
AX-89954918	1.73	49.72
AX-89937241	1.73	49.72
AX-89955446	1.73	49.72
AX-89954532	1.73	49.72
AX-89959876	1.73	49.72
AX-89955345	1.73	49.76
AX-89932173	1.73	50.64
AX-89930096	1.73	50.64
AX-89976746	1.73	50.85
AX-89969461	1.73	50.85
AX-89927532	1.73	50.85
AX-89964824	1.73	50.86
AX-89931823	1.73	50.86
AX-89969539	1.73	51.88
AX-89937214	1.73	52.03
AX-89945749	1.73	52.05
AX-89946522	1.73	54.27
AX-89918979	1.73	54.29
AX-89968792	1.73	54.30
AX-89961487	1.75	54.96
AX-89958922	1.77	54.96
AX-89949624	1.77	54.96
AX-89950809	1.77	54.96
AX-89921714	1.77	54.96
AX-89929120	1.79	54.96
AX-89974741	1.80	54.96
AX-89917774	1.82	54.96
AX-89947133	1.82	54.96
AX-89922420	1.82	54.96
AX-89932792	1.82	54.96
AX-89963109	1.86	54.96
AX-89946777	1.86	54.96
AX-89955581	1.86	54.96
AX-89951886	1.86	54.96
AX-89943946	1.86	54.96
AX-89919213	1.86	54.96
AX-89943541	1.86	54.96
AX-89947508	1.86	55.26
AX-89919042	1.86	55.56
AX-89922860	1.86	55.64
AX-89929589	1.86	55.64
AX-89939490	1.86	55.64
AX-89926599	1.86	55.64
AX-89934904	1.86	55.64
AX-89925240	1.87	58.32
AX-89940806	1.88	58.32
AX-89968128	1.89	58.32
AX-89927525	1.89	58.32
AX-89929364	1.90	58.32
AX-89937283	1.90	58.32
AX-89921747	1.90	59.01
AX-89963622	1.90	59.01
AX-89920937	1.90	59.01
AX-89952474	1.90	59.62
AX-89954624	1.90	59.78
AX-89935653	1.90	59.78
AX-89953483	1.90	59.78
AX-89969611	1.90	59.78
AX-89923263	1.90	59.78
AX-89931156	1.90	59.84
AX-89946984	1.90	60.00
AX-89961708	1.90	60.00
AX-89957622	1.90	60.00
AX-89920394	1.90	60.00
AX-89956322	1.90	60.00
AX-89926889	1.90	60.00
AX-89925017	1.90	60.00
AX-89974313	1.90	60.13
AX-89931044	1.90	60.30
AX-89976621	1.90	60.32
AX-89967126	1.90	60.73
AX-89976528	1.90	60.84
AX-89922115	1.90	60.91
AX-89934087	1.90	60.91
AX-89951181	1.90	60.91
AX-89949486	1.90	60.91
AX-89969757	1.90	60.91
AX-89933806	1.90	60.91
AX-89961054	1.90	60.91
AX-89920126	1.90	60.91
AX-89931071	1.90	60.91
AX-89940694	1.90	60.91
AX-89942249	1.90	60.91
AX-89964030	1.90	60.91
AX-89922604	1.90	60.91
AX-89924085	1.90	61.04
AX-89955392	1.90	61.17
AX-89974451	1.90	61.30
AX-89927903	1.94	61.31
AX-89955526	1.94	61.31
AX-89931862	1.94	61.71
AX-89926926	1.94	61.71
AX-89950414	1.94	61.71
AX-89955835	1.97	61.71
AX-89961131	1.99	61.71
AX-89946435	1.99	61.71
AX-89961647	1.99	61.86
AX-89956941	1.99	61.86
AX-89964940	1.99	61.86
AX-89933927	1.99	62.44
AX-89967434	1.99	62.44
AX-89933899	1.99	62.44
AX-89935383	1.99	62.44
AX-89936059	1.99	62.44
AX-89947361	1.99	62.44
AX-89939863	1.99	62.72
AX-89950718	1.99	62.99
AX-89925894	1.99	63.27
AX-89919393	1.99	63.27
AX-89973682	1.99	63.27
AX-89951369	1.99	63.27
AX-89958793	1.99	63.27
AX-89923374	1.99	63.27
AX-89926661	1.99	63.27
AX-89961252	2.03	63.27
AX-89964049	2.03	63.27
AX-89923950	2.03	63.27
AX-89940835	2.03	63.27
AX-89916802	2.03	63.27
AX-89940666	2.03	63.27
AX-89919146	2.03	63.80
AX-89924728	2.03	64.43
AX-89943032	2.03	64.43
AX-89965100	2.03	64.43
AX-89935566	2.03	64.43
AX-89916923	2.03	64.43
AX-89924192	2.03	64.43
AX-89939405	2.05	64.43
AX-89953091	2.06	64.43
AX-89922442	2.07	64.43
AX-89965752	2.07	64.43
AX-89937722	2.07	64.43
AX-89933059	2.07	64.43
AX-89955891	2.07	64.43
AX-89945812	2.07	64.43
AX-89927055	2.07	64.43
AX-89958995	2.07	64.43
AX-89934479	2.07	64.43
AX-89960953	2.07	64.43
AX-89974069	2.07	64.43
AX-89941692	2.07	64.43
AX-89975479	2.07	64.43
AX-89964093	2.07	64.53
AX-89920175	2.07	64.62
AX-89963857	2.07	64.62
AX-89953020	2.07	64.62
AX-89969724	2.07	64.65
AX-89955974	2.07	64.67
AX-89962057	2.07	64.67
AX-89943602	2.07	64.67
AX-89924298	2.07	64.67
AX-89924077	2.07	64.83
AX-89921103	2.07	64.99
AX-89968803	2.07	65.15
AX-89921176	2.07	65.15
AX-89969477	2.07	65.15
AX-89973828	2.07	65.15
AX-89930985	2.07	65.15
AX-89957836	2.07	65.15
AX-89932857	2.07	65.15
AX-89920737	2.07	65.15
AX-89969575	2.07	65.15
AX-89916803	2.07	65.15
AX-89927134	2.07	65.15
AX-89940463	2.07	65.15
AX-89968904	2.07	65.15
AX-89943082	2.07	65.15
AX-89968524	2.07	65.15
AX-89937035	2.07	65.15
AX-89968875	2.07	65.15
AX-89941278	2.07	65.15
AX-89969928	2.09	65.15
AX-89941980	2.10	65.15
AX-89931805	2.11	65.15
AX-89940605	2.12	65.15
AX-89926838	2.13	65.15
AX-89927939	2.13	65.15
AX-89928346	2.14	65.15
AX-89963411	2.15	65.15
AX-89933104	2.17	65.15
AX-89916778	2.18	65.15
AX-89950240	2.19	65.15
AX-89926242	2.20	65.15
AX-89925419	2.20	65.16
AX-89919722	2.20	65.18
AX-89964958	2.20	65.19
AX-89942106	2.20	65.21
AX-89945252	2.20	65.23
AX-89927907	2.20	65.24
AX-89972860	2.20	65.26
AX-89951466	2.20	65.26
AX-89927221	2.20	65.26
AX-89947003	2.20	65.26
AX-89929950	2.20	65.26
AX-89966635	2.20	65.26
AX-89931278	2.20	65.45
AX-89970278	2.20	65.45
AX-89973286	2.20	65.71
AX-89934541	2.20	65.92
AX-89967203	2.20	65.92
AX-89917293	2.20	65.92
AX-89960397	2.20	65.92
AX-89955771	2.20	65.92
AX-89968743	2.20	65.92
AX-89937587	2.20	65.95
AX-89962942	2.20	65.98
AX-89949007	2.20	66.01
AX-89946200	2.20	66.04
AX-89927759	2.20	66.04
AX-89961538	2.20	66.04
AX-89959576	2.21	66.04
AX-89938769	2.22	66.04
AX-89916775	2.23	66.04
AX-89965624	2.24	66.04
AX-89953739	2.24	66.04
AX-89925467	2.24	66.04
AX-89930288	2.24	66.69
AX-89927901	2.24	66.73
AX-89967640	2.24	66.74
AX-89935523	2.24	66.74
AX-89946930	2.24	66.74
AX-89956996	2.24	66.74
AX-89963789	2.24	66.74
AX-89940783	2.25	66.74
AX-89951704	2.26	66.74
AX-89921313	2.26	66.74
AX-89925687	2.27	66.74
AX-89946194	2.27	66.74
AX-89965116	2.28	66.74
AX-89964127	2.29	66.79
AX-89969935	2.29	66.80
AX-89949233	2.29	66.81
AX-89953628	2.29	66.82
AX-89968480	2.33	66.82
AX-89958655	2.33	66.83
AX-89925686	2.33	66.83
AX-89948490	2.33	66.83
AX-89917759	2.33	66.83
AX-89965201	2.33	66.83
AX-89960972	2.34	66.98
AX-89921634	2.34	66.98
AX-89976786	2.34	66.98
AX-89925350	2.35	67.25
AX-89975960	2.35	67.25
AX-89959359	2.35	67.25
AX-89920395	2.36	67.25
AX-89927287	2.36	67.27
AX-89928372	2.36	67.29
AX-89963647	2.37	67.47
AX-89948091	2.37	67.72
AX-89929774	2.37	67.82
AX-89918823	2.37	67.85
AX-89932671	2.37	67.95
AX-89944609	2.37	67.95
AX-89937735	2.37	67.95
AX-89921322	2.37	68.00
AX-89960086	2.37	68.05
AX-89920292	2.37	68.05
AX-89936896	2.38	68.05
AX-89927853	2.39	68.05
AX-89967122	2.40	68.09
AX-89948040	2.41	68.14
AX-89955228	2.42	68.14
AX-89954257	2.43	68.14
AX-89945636	2.44	68.14
AX-89966002	2.44	68.14
AX-89932612	2.44	68.14
AX-89928597	2.44	68.14
AX-89973267	2.44	68.14
AX-89943373	2.44	68.14
AX-89937519	2.44	68.14
AX-89921689	2.44	68.14
AX-89930558	2.44	68.14
AX-89928598	2.44	68.14
AX-89935017	2.44	68.14
AX-89917391	2.44	68.28
AX-89947119	2.50	68.28
AX-89939569	2.50	68.28
AX-89928143	2.50	68.28
AX-89933842	2.50	68.28
AX-89935448	2.50	68.28
AX-89951283	2.50	68.28
AX-89939487	2.50	68.28
AX-89967579	2.50	68.32
AX-89945152	2.50	68.32
AX-89920216	2.50	68.32
AX-89963303	2.50	68.32
AX-89936944	2.50	68.32
AX-89967618	2.50	68.32
AX-89973373	2.50	68.32
AX-89975309	2.50	68.80
AX-89948908	2.50	68.92
AX-89964971	2.50	68.92
AX-89956008	2.50	68.92
AX-89962455	2.50	69.03
AX-89942016	2.50	69.14
AX-89959041	2.50	69.14
AX-89935990	2.52	69.30
AX-89946987	2.54	69.30
AX-89948609	2.54	69.30
AX-89917186	2.54	69.30
AX-89941027	2.54	69.34
AX-89958321	2.54	69.38
AX-89956193	2.54	69.38
AX-89944059	2.54	69.38
AX-89954185	2.54	69.58
AX-89920462	2.54	69.58
AX-89937723	2.54	69.58
AX-89938855	2.54	69.58
AX-89931819	2.54	69.58
AX-89973956	2.54	69.58
AX-89955405	2.54	69.58
AX-89926419	2.54	69.58
AX-89930119	2.54	69.58
AX-89969201	2.54	69.61
AX-89924430	2.54	69.63
AX-89930065	2.54	69.65
AX-89923867	2.54	69.65
AX-89936316	2.54	69.99
AX-89968290	2.54	69.99
AX-89946879	2.54	69.99
AX-89951539	2.54	69.99
AX-89957267	2.54	69.99
AX-89971474	2.54	69.99
AX-89920628	2.54	69.99
AX-89930489	2.54	69.99
AX-89953609	2.54	69.99
AX-89962786	2.54	70.01
AX-89964798	2.54	70.23
AX-89949613	2.55	70.45
AX-89934436	2.56	70.73
AX-89942845	2.57	70.73
AX-89954090	2.58	70.73
AX-89973883	2.58	70.73
AX-89962909	2.58	70.84
AX-89944288	2.58	70.96
AX-89940200	2.58	70.96
AX-89945896	2.63	70.96
AX-89947716	2.63	70.96
AX-89935222	2.63	71.08
AX-89969456	2.63	71.08
AX-89920484	2.63	71.09
AX-89953295	2.63	71.54
AX-89952121	2.63	71.56
AX-89925866	2.67	71.63
AX-89919995	2.69	71.65
AX-89924210	2.71	71.77
AX-89947111	2.71	72.06
AX-89958077	2.71	72.06
AX-89923472	2.71	72.06
AX-89922173	2.71	72.06
AX-89970810	2.71	72.06
AX-89926500	2.71	72.43
AX-89960925	2.71	72.43
AX-89925935	2.71	72.48
AX-89972405	2.71	72.48
AX-89948457	2.71	72.48
AX-89957483	2.71	72.48
AX-89917061	2.71	72.48
AX-89955374	2.71	72.48
AX-89955175	2.71	72.85
AX-89936746	2.71	72.85
AX-89930815	2.71	72.85
AX-89964740	2.71	72.85
AX-89947220	2.72	72.85
AX-89967783	2.73	72.95
AX-89959426	2.73	72.95
AX-89947149	2.74	72.95
AX-89952103	2.75	72.95
AX-89961900	2.75	72.95
AX-89945879	2.75	72.95
AX-89976531	2.75	73.32
AX-89916764	2.75	73.32
AX-89922340	2.75	73.32
AX-89931691	2.75	73.32
AX-89938694	2.75	73.32
AX-89950286	2.75	73.32
AX-89920210	2.75	73.35
AX-89954753	2.75	73.39
AX-89924312	2.75	73.70
AX-89953474	2.75	74.00
AX-89918063	2.75	74.08
AX-89917011	2.75	74.08
AX-89958930	2.76	74.08
AX-89959315	2.77	74.08
AX-89932126	2.77	74.08
AX-89964467	2.78	74.24
AX-89937288	2.79	74.45
AX-89967987	2.79	74.67
AX-89955824	2.80	74.74
AX-89942682	2.80	74.81
AX-89918868	2.80	74.94
AX-89969950	2.80	75.17
AX-89930989	2.80	75.40
AX-89931564	2.80	75.40
AX-89951151	2.80	75.40
AX-89931250	2.80	75.40
AX-89975236	2.80	75.40
AX-89957376	2.81	75.40
AX-89919117	2.83	75.40
AX-89935110	2.84	75.40
AX-89937918	2.84	75.40
AX-89964494	2.84	75.69
AX-89948591	2.84	75.69
AX-89935752	2.84	75.69
AX-89953862	2.84	75.69
AX-89919542	2.84	75.69
AX-89963004	2.84	75.69
AX-89938853	2.84	75.69
AX-89954182	2.84	75.69
AX-89917722	2.85	75.69
AX-89942904	2.86	75.69
AX-89919731	2.87	75.70
AX-89952539	2.88	76.01
AX-89930562	2.88	76.14
AX-89926054	2.88	76.15
AX-89945011	2.88	76.59
AX-89921350	2.88	77.07
AX-89924994	2.88	77.07
AX-89962486	2.88	77.07
AX-89968340	2.88	77.07
AX-89918998	2.88	77.07
AX-89975414	2.88	77.18
AX-89930133	2.88	77.46
AX-89961067	2.88	77.58
AX-89963841	2.88	77.60
AX-89920545	2.88	77.60
AX-89930583	2.88	77.60
AX-89941452	2.88	77.60
AX-89968775	2.88	77.60
AX-89919976	2.88	77.60
AX-89932494	2.88	77.60
AX-89955431	2.88	77.60
AX-89948617	2.88	77.60
AX-89975762	2.88	77.60
AX-89960645	2.88	78.40
AX-89946228	2.88	78.91
AX-89926598	2.88	79.47
AX-89962816	2.88	79.47
AX-89917887	2.88	79.47
AX-89933125	2.88	79.48
AX-89956473	2.88	79.56
AX-89935995	2.88	79.64
AX-89951535	2.88	79.64
AX-89928750	2.88	79.84
AX-89918453	2.88	79.84
AX-89916570	2.88	79.84
AX-89969530	2.88	79.84
AX-89946350	2.88	79.99
AX-89975179	2.88	80.13
AX-89920684	2.88	80.13
AX-89928848	2.88	80.33
AX-89968654	2.88	80.33
AX-89947887	2.88	80.33
AX-89963346	2.88	80.33
AX-89932907	2.88	80.33
AX-89967009	2.88	80.33
AX-89951868	2.88	80.39
AX-89939964	2.88	80.39
AX-89933671	2.88	80.61
AX-89937692	2.88	80.61
AX-89922969	2.88	80.61
AX-89974059	2.88	80.61
AX-89968273	2.88	80.61
AX-89973689	2.88	80.61
AX-89950255	2.88	80.61
AX-89959978	2.88	80.61
AX-89966158	2.88	80.61
AX-89952862	2.88	80.61
AX-89965831	2.88	81.09
AX-89958307	2.88	81.09
AX-89939540	2.88	81.18
AX-89926427	2.88	81.18
AX-89930353	2.88	81.18
AX-89970165	2.88	81.18
AX-89952559	2.88	81.18
AX-89937616	2.88	81.18
AX-89954143	2.88	81.18
AX-89936497	2.88	81.18
AX-89930715	2.88	81.18
AX-89963364	2.88	81.18
AX-89929904	2.88	81.18
AX-89960178	2.88	81.18
AX-89956303	2.88	81.18
AX-89921492	2.88	81.83
AX-89973410	2.88	81.83
AX-89960708	2.88	81.83
AX-89975291	2.88	81.83
AX-89961211	2.88	82.84
AX-89919458	2.88	83.45
AX-89951243	2.88	83.45
AX-89972143	2.88	83.83
AX-89975383	2.88	84.00
AX-89966683	2.88	84.07
AX-89925589	2.88	84.07
AX-89968394	2.88	84.07
AX-89966730	2.88	84.07
AX-89961914	2.88	84.07
AX-89974835	2.88	84.39
AX-89920213	2.88	84.49
AX-89955296	2.88	84.49
AX-89955277	2.88	84.49
AX-89929878	2.88	84.49
AX-89975931	2.88	84.49
AX-89928879	2.88	84.49
AX-89963779	2.88	84.49
AX-89954722	2.88	84.49
AX-89971791	2.88	84.90
AX-89935506	2.88	85.42
AX-89945241	2.88	85.42
AX-89923406	2.88	85.42
AX-89941492	2.88	85.42
AX-89927535	2.88	85.42
AX-89955328	2.88	85.51
AX-89920775	2.88	85.63
AX-89943042	2.88	85.75
AX-89953286	2.88	85.75
AX-89960831	2.88	85.75
AX-89919658	2.88	86.05
AX-89965322	2.88	86.36
AX-89945392	2.88	86.36
AX-89950306	2.88	86.36
AX-89948423	2.88	86.36
AX-89923909	2.88	86.36
AX-89953005	2.88	86.36
AX-89938902	2.88	86.36
AX-89946334	2.88	86.36
AX-89952974	2.88	86.36
AX-89917299	2.88	86.36
AX-89961293	2.88	86.36
AX-89919195	2.88	86.38
AX-89973269	2.88	86.39
AX-89925929	2.88	86.41
AX-89922898	2.88	86.42
AX-89967971	2.88	86.42
AX-89953869	2.88	86.51
AX-89923032	2.88	86.60
AX-89967479	2.88	86.60
AX-89935417	2.88	86.60
AX-89936455	2.88	86.60
AX-89957998	2.88	86.60
AX-89922076	2.88	86.60
AX-89916906	2.88	86.61
AX-89958180	2.88	87.11
AX-89964044	2.88	87.11
AX-89952260	2.88	87.11
AX-89950958	2.88	87.11
AX-89918904	2.88	87.11
AX-89953908	2.88	87.24
AX-89925729	2.88	87.24
AX-89974522	2.88	87.24
AX-89953728	2.88	87.42
AX-89949392	2.88	87.52
AX-89934589	2.88	87.52
AX-89954400	2.88	87.75
AX-89942956	2.88	87.98
AX-89956314	2.88	87.98
AX-89927834	2.88	88.01
AX-89943245	2.88	88.87
AX-89945264	2.88	88.87
AX-89948874	2.88	88.87
AX-89969824	2.88	88.87
AX-89931665	2.88	88.87
AX-89921468	2.88	89.57
AX-89962132	2.88	89.57
AX-89939202	2.88	89.57
AX-89968253	2.88	89.57
AX-89938216	2.88	89.57
AX-89948750	2.88	89.57
AX-89961439	2.88	89.57
AX-89919780	2.88	89.57
AX-89949612	2.88	89.57
AX-89940369	2.88	89.57
AX-89973371	2.88	89.57
AX-89962226	2.88	89.57
AX-89975801	2.88	90.01
AX-89938813	2.88	90.46
AX-89956179	2.88	90.91
AX-89975114	2.88	90.91
AX-89956742	2.88	90.91
AX-89957231	2.88	90.91
AX-89974794	2.88	91.25
AX-89975334	2.88	91.25
AX-89942497	2.88	91.53
AX-89943844	2.88	91.53
AX-89924723	2.88	91.53
AX-89946487	2.88	91.53
AX-89917038	2.88	91.53
AX-89972443	2.88	91.53
AX-89923384	2.88	91.53
AX-89973726	2.88	91.53
AX-89950981	2.88	91.53
AX-89921982	2.88	91.53
AX-89961180	2.88	91.53
AX-89931645	2.88	91.53
AX-89976239	2.88	91.53
AX-89942376	2.88	91.53
AX-89937457	2.88	91.69
AX-89922497	2.88	91.69
AX-89971253	2.88	91.84
AX-89942617	2.88	92.11
AX-89928681	2.88	92.18
AX-89941977	2.88	92.25
AX-89962546	2.88	92.34
AX-89958450	2.88	92.65
AX-89935754	2.88	92.94
AX-89934199	2.88	92.94
AX-89921180	2.88	92.94
AX-89960553	2.88	93.34
AX-89955649	2.88	93.34
AX-89925406	2.88	93.44
AX-89922600	2.88	93.44
AX-89960172	2.88	93.44
AX-89917963	2.88	93.44
AX-89947639	2.88	93.44
AX-89933751	2.88	93.44
AX-89964348	2.88	93.44
AX-89931276	2.88	93.44
AX-89953831	2.88	93.81
AX-89969367	2.88	93.93
AX-89924838	2.88	94.01
AX-89966892	2.88	95.46
AX-89968407	2.88	95.48
AX-89949566	2.88	95.48
AX-89919547	2.88	95.48
AX-89934472	2.88	95.48
AX-89919841	2.88	96.14
AX-89921866	2.88	96.14
AX-89966192	2.88	96.14
AX-89937546	2.88	96.64
AX-89949224	2.88	96.64
AX-89930155	2.88	96.64
AX-89955969	2.88	96.64
AX-89970733	2.88	96.64
AX-89921519	2.88	96.64
AX-89919108	2.88	96.64
AX-89963430	2.88	96.64
AX-89976263	2.88	96.73
AX-89943865	2.88	96.82
AX-89951129	2.88	96.84
AX-89957857	2.88	96.86
AX-89943337	2.88	96.88
AX-89930697	2.88	96.89
AX-89970948	2.88	96.89
AX-89975235	2.88	96.90
AX-89930543	2.88	96.90
AX-89922187	2.88	96.90
AX-89921565	2.88	96.90
AX-89957093	2.88	96.96
AX-89969976	2.88	97.27
AX-89969005	2.88	97.27
AX-89951965	2.88	97.27
AX-89919870	2.88	97.27
AX-89960670	2.89	97.27
AX-89949854	2.89	97.27
AX-89937563	2.90	97.27
AX-89929028	2.90	97.27
AX-89976630	2.90	97.27
AX-89952118	2.91	97.27
AX-89949915	2.91	97.27
AX-89964560	2.92	97.53
AX-89967099	2.92	97.62
AX-89972311	2.93	97.72
AX-89955042	2.93	97.72
AX-89950586	2.93	97.72
AX-89937263	2.93	97.72
AX-89922133	2.93	97.72
AX-89936381	2.93	97.72
AX-89962735	2.93	97.72
AX-89944665	2.93	97.72
AX-89932372	2.93	98.16
AX-89934973	2.93	98.16
AX-89956115	2.93	98.16
AX-89941010	2.93	98.16
AX-89970442	2.93	98.16
AX-89932826	2.93	98.38
AX-89933821	2.93	98.38
AX-89949632	2.93	98.38
AX-89927063	2.93	98.38
AX-89946853	2.98	98.38
AX-89955996	2.98	98.38
AX-89972209	2.98	98.38
AX-89968256	2.98	98.38
AX-89952420	2.98	98.38
AX-89929580	2.98	98.48
AX-89955832	2.98	98.58
AX-89965449	2.98	98.68
AX-89927316	2.98	98.69
AX-89928636	2.98	98.76
AX-89934965	2.98	98.83
AX-89935003	2.98	98.88
AX-89950867	2.98	98.94
AX-89932716	2.98	98.94
AX-89942503	2.98	98.98
AX-89929314	2.98	99.02
AX-89929433	2.98	99.03
AX-89937830	2.98	99.03
AX-89952628	2.98	99.04
AX-89944582	2.98	99.04
AX-89931554	2.98	99.04
AX-89922454	2.98	99.04
AX-89944452	2.98	99.04
AX-89974052	2.98	99.04
AX-89974488	2.98	99.04
AX-89929303	2.98	99.04
AX-89930033	2.98	99.04
AX-89922066	2.98	99.04
AX-89964473	2.98	99.04
AX-89942551	2.98	99.04
AX-89917815	2.98	99.04
AX-89945920	2.98	99.04
AX-89950116	2.98	99.05
AX-89968575	2.98	99.06
AX-89918431	2.98	99.08
AX-89950020	2.98	99.11
AX-89939320	2.98	99.15
AX-89969081	2.98	99.15
AX-89975228	2.98	99.15
AX-89952855	2.98	99.15
AX-89922351	2.98	99.15
AX-89942266	2.98	99.15
AX-89933987	2.98	99.27
AX-89944358	2.98	99.27
AX-89926969	2.98	99.38
AX-89934406	2.98	99.38
AX-89968112	2.98	99.94
AX-89917967	3.03	99.96
AX-89927258	3.03	100.15
AX-89954859	3.03	100.42
AX-89949846	3.03	100.61
AX-89934401	3.03	100.71
AX-89948736	3.03	100.71
AX-89917306	3.03	100.77
AX-89941443	3.03	100.82
AX-89918297	3.03	100.88
AX-89937281	3.03	100.94
AX-89974610	3.03	100.99
AX-89918840	3.03	100.99
AX-89956756	3.03	100.99
AX-89932081	3.03	100.99
AX-89930423	3.03	100.99
AX-89962056	3.03	100.99
AX-89966361	3.07	100.99
AX-89970898	3.07	101.72
AX-89955070	3.07	101.90
AX-89923435	3.07	102.08
AX-89954715	3.07	102.09
AX-89931889	3.07	102.09
AX-89972920	3.07	102.30
AX-89918464	3.10	102.34
AX-89976925	3.12	102.38
AX-89919032	3.12	102.38
AX-89927633	3.12	102.38
AX-89952166	3.12	102.38
AX-89922102	3.12	102.38
AX-89932331	3.12	102.48
AX-89973521	3.12	102.48
AX-89959577	3.12	102.66
AX-89946068	3.12	102.66
AX-89962167	3.12	102.66
AX-89934190	3.12	102.93
AX-89942831	3.12	103.20
AX-89944660	3.12	103.20
AX-89925719	3.12	103.23
AX-89964279	3.12	103.26
AX-89929665	3.12	103.29
AX-89933256	3.12	103.29
AX-89939723	3.12	103.29
AX-89946579	3.12	103.29
AX-89926140	3.12	103.41
AX-89916726	3.12	103.54
AX-89952477	3.12	103.54
AX-89923104	3.12	103.64
AX-89969323	3.12	103.75
AX-89968644	3.12	103.79
AX-89952363	3.12	103.84
AX-89968411	3.12	103.84
AX-89922911	3.12	103.84
AX-89959680	3.12	103.91
AX-89971379	3.12	103.94
AX-89962417	3.12	103.97
AX-89920356	3.12	103.97
AX-89919234	3.12	103.97
AX-89962099	3.12	103.97
AX-89970425	3.12	104.41
AX-89953713	3.12	104.41
AX-89973060	3.12	104.41
AX-89966123	3.12	104.44
AX-89928933	3.12	104.46
AX-89925014	3.12	104.48
AX-89959449	3.12	104.54
AX-89937769	3.12	104.56
AX-89948016	3.12	104.66
AX-89961908	3.12	105.48
AX-89940028	3.12	105.48
AX-89940595	3.12	105.48
AX-89936177	3.12	105.48
AX-89934261	3.12	105.48
AX-89974755	3.12	105.62
AX-89962888	3.17	105.62
AX-89925431	3.22	105.62
AX-89935392	3.22	105.62
AX-89946245	3.22	105.62
AX-89916821	3.22	106.27
AX-89957606	3.22	106.41
AX-89942020	3.22	106.41
AX-89943700	3.22	106.41
AX-89967850	3.22	106.41
AX-89923272	3.22	106.41
AX-89955441	3.22	106.41
AX-89935455	3.22	106.41
AX-89963770	3.22	106.41
AX-89955838	3.22	106.65
AX-89941068	3.22	106.65
AX-89924658	3.22	106.65
AX-89933675	3.22	106.65
AX-89961256	3.22	106.65
AX-89934389	3.22	106.65
AX-89922851	3.22	106.65
AX-89931529	3.22	106.65
AX-89921340	3.22	106.65
AX-89960859	3.22	106.65
AX-89963098	3.22	106.91
AX-89928051	3.22	107.17
AX-89916598	3.22	107.17
AX-89918154	3.22	107.17
AX-89926079	3.22	107.17
AX-89957297	3.22	107.17
AX-89949676	3.22	107.50
AX-89965878	3.22	107.50
AX-89920973	3.22	107.50
AX-89934158	3.22	107.50
AX-89951827	3.22	107.50
AX-89966913	3.22	107.50
AX-89952838	3.22	107.83
AX-89950125	3.22	107.83
AX-89953088	3.22	107.83
AX-89935911	3.22	107.83
AX-89922386	3.22	107.83
AX-89938657	3.22	107.83
AX-89945657	3.22	107.83
AX-89967155	3.22	107.83
AX-89943567	3.22	107.93
AX-89951871	3.97	108.40
AX-89960519	3.97	108.40
AX-89942033	3.97	108.40
AX-89939359	3.97	108.40
AX-89953172	3.97	108.40
AX-89934563	3.97	108.40
AX-89944133	4.04	108.40
AX-89953388	4.08	108.40
AX-89958670	4.11	108.40
AX-89973885	4.14	108.40
AX-89959520	4.17	108.46
AX-89940596	4.19	108.46
AX-89934496	4.19	108.46
AX-89918559	4.19	108.46
AX-89924722	4.19	108.46
AX-89958518	4.19	108.46
AX-89947997	4.19	108.46
AX-89959893	4.19	108.46
AX-89927501	4.19	108.46
AX-89944511	4.19	108.69
AX-89925805	4.19	108.69
AX-89962971	4.19	108.69
AX-89974454	4.22	108.69
AX-89917194	4.24	108.69
AX-89941287	4.30	108.89
AX-89957492	4.35	108.89
AX-89926909	4.41	108.89
AX-89948779	4.41	108.89
AX-89918950	4.41	108.89
AX-89963516	4.41	108.89
AX-89932059	4.41	108.89
AX-89917434	4.41	108.89
AX-89974545	4.41	108.89
AX-89963717	4.41	108.89
AX-89942996	4.50	108.89
AX-89949344	4.59	108.89
AX-89950669	4.59	109.88
AX-89965838	4.70	109.88
AX-89920149	4.81	109.88
AX-89929331	4.93	109.88
AX-89937808	5.04	109.88
AX-89942545	5.11	109.88
AX-89935366	5.18	109.88
AX-89946617	5.25	109.88
AX-89925490	5.25	109.88
AX-89927165	5.25	109.99
AX-89944084	5.25	110.29
AX-89948297	5.25	110.54
AX-89949684	5.25	110.58
AX-89930030	5.25	110.58
AX-89926001	5.27	110.58
AX-89936560	5.29	110.58
AX-89923631	5.30	110.63
AX-89958271	5.32	110.68
AX-89949871	5.33	110.74
AX-89976781	5.35	110.79
AX-89930128	5.35	110.79
AX-89918277	5.35	110.79
AX-89959197	5.35	110.91
AX-89942058	5.35	110.91
AX-89960111	5.35	110.91
AX-89942997	5.35	110.91
AX-89947513	5.35	110.91
AX-89964405	5.35	110.91
AX-89932380	5.35	110.91
AX-89938048	5.35	110.91
AX-89955245	5.35	111.09
AX-89927702	5.35	111.09
AX-89949655	5.35	111.09
AX-89962081	5.35	111.26
AX-89946434	5.35	111.43
AX-89953401	5.35	111.44
AX-89926712	5.35	111.44
AX-89940252	5.35	111.44
AX-89966861	5.35	111.44
AX-89946673	5.35	111.44
AX-89930017	5.35	111.44
AX-89976991	5.35	111.44
AX-89926815	5.35	111.44
AX-89945130	5.35	111.55
AX-89969255	5.41	111.55
AX-89947602	5.41	111.55
AX-89968352	5.41	111.55
AX-89922816	5.59	111.58
AX-89921003	5.59	111.84
AX-89934095	5.59	111.85
AX-89953291	5.59	111.90
AX-89924888	5.59	112.03
AX-89932262	5.59	112.29
AX-89955097	5.59	112.29
AX-89954114	5.59	112.29
AX-89948160	5.59	112.29
AX-89951798	5.59	112.29
AX-89941266	5.59	112.29
AX-89917435	5.59	112.29
AX-89922575	5.59	112.29
AX-89957506	5.59	112.47
AX-89943393	5.59	112.65
AX-89946921	5.59	112.65
AX-89947651	5.59	112.65
AX-89923431	5.59	112.65
AX-89964111	5.59	112.65
AX-89924482	5.59	112.65
AX-89933385	5.64	112.65
AX-89961919	5.64	112.84
AX-89944475	5.64	112.84
AX-89917991	5.64	112.84
AX-89928797	5.64	112.84
AX-89954462	5.69	112.84
AX-89956524	5.69	112.84
AX-89922091	5.69	112.84
AX-89940581	5.69	112.84
AX-89943775	5.69	112.84
AX-89974318	5.69	112.84
AX-89929295	5.69	112.84
AX-89917350	5.69	112.84
AX-89954543	5.69	112.84
AX-89918138	5.69	112.84
AX-89951191	5.69	112.85
AX-89934001	5.69	112.85
AX-89949459	5.69	112.94
AX-89954337	5.69	113.03
AX-89937137	5.69	113.12
AX-89926332	5.69	113.46
AX-89963219	5.71	113.46
AX-89931412	5.73	113.46
AX-89927197	5.75	113.46
AX-89964202	5.77	113.46
AX-89929857	5.79	113.46
AX-89957443	5.81	113.46
AX-89931813	5.81	113.61
AX-89917279	5.81	113.61
AX-89940576	5.81	113.61
AX-89953250	5.81	113.65
AX-89944412	5.83	113.65
AX-89967345	5.84	113.82
AX-89965362	5.85	113.99
AX-89933928	5.86	114.15
AX-89954173	5.87	114.20
AX-89958577	5.88	114.22
AX-89942939	5.90	114.24
AX-89958216	5.91	114.24
AX-89965162	5.92	114.24
AX-89921434	5.93	114.55
AX-89928005	5.93	114.70
AX-89935920	5.93	114.90
AX-89919676	5.93	115.10
AX-89921884	5.93	115.12
AX-89922601	5.93	115.25
AX-89943133	5.93	115.25
AX-89967406	5.93	115.25
AX-89967148	5.93	115.90
AX-89932864	5.93	115.90
AX-89957152	5.93	115.92
AX-89945231	5.93	116.07
AX-89965204	5.93	116.22
AX-89927196	5.93	116.38
AX-89966300	5.94	116.38
AX-89938360	5.94	116.38
AX-89949638	5.94	116.38
AX-89965623	5.96	116.38
AX-89934505	5.97	116.38
AX-89932152	5.99	116.54
AX-89949021	5.99	116.65
AX-89916980	5.99	116.75
AX-89942686	5.99	116.75
AX-89924078	5.99	116.75
AX-89935186	5.99	117.04
AX-89928601	5.99	117.04
AX-89960263	5.99	117.04
AX-89955670	5.99	117.04
AX-89932486	5.99	117.29
AX-89972383	5.99	117.29
AX-89931551	5.99	117.67
AX-89974101	5.99	117.80
AX-89946303	5.99	117.92
AX-89953183	5.99	118.09
AX-89960002	5.99	118.09
AX-89925351	5.99	118.09
AX-89963486	5.99	118.11
AX-89956687	5.99	118.42
AX-89934693	5.99	118.49
AX-89922123	5.99	118.50
AX-89958934	5.99	118.69
AX-89936181	5.99	118.70
AX-89932920	6.03	118.94
AX-89923881	6.03	118.94
AX-89920415	6.03	118.94
AX-89931075	6.03	119.24
AX-89935453	6.03	119.24
AX-89953925	6.03	119.24
AX-89967050	6.03	119.24
AX-89916972	6.03	119.24
AX-89948916	6.03	119.64
AX-89933151	6.03	119.97
AX-89920767	6.03	120.56
AX-89975715	6.03	120.56
AX-89941614	6.03	120.56
AX-89943905	6.03	120.56
AX-89958816	6.03	120.56
AX-89947419	6.03	120.56
AX-89934125	6.03	120.56
AX-89920836	6.03	120.56
AX-89922312	6.03	120.56
AX-89933953	6.03	120.56
AX-89926956	6.03	120.56
AX-89969102	6.03	120.56
AX-89967157	6.03	120.56
AX-89927379	6.03	120.56
AX-89940611	6.03	120.56
AX-89933491	6.03	120.56
AX-89940109	6.03	120.56
AX-89968307	6.03	120.56
AX-89919877	6.03	120.56
AX-89973478	6.03	120.56
AX-89925676	6.03	120.56
AX-89922717	6.03	120.56
AX-89965524	6.03	120.56
AX-89959992	6.03	120.56
AX-89916776	6.03	120.56
AX-89926802	6.03	120.74
AX-89970443	6.03	120.74
AX-89935474	6.03	120.74
AX-89937426	6.03	120.97
AX-89976350	6.03	120.97
AX-89917238	6.03	120.99
AX-89958898	6.03	121.01
AX-89920823	6.03	121.03
AX-89973755	6.03	121.04
AX-89932741	6.03	121.45
AX-89952453	6.03	121.45
AX-89961308	6.03	121.45
AX-89975546	6.03	121.46
AX-89949575	6.03	121.79
AX-89973754	6.06	121.80
AX-89960251	6.08	121.80
AX-89962519	6.08	122.11
AX-89968809	6.08	122.12
AX-89917027	6.08	122.74
AX-89929455	6.08	122.74
AX-89961282	6.08	122.74
AX-89938630	6.08	122.74
AX-89970071	6.08	122.74
AX-89973335	6.08	122.74
AX-89958856	6.08	122.86
AX-89943933	6.08	123.02
AX-89949868	6.09	123.17
AX-89970068	6.09	123.32
AX-89925403	6.09	123.32
AX-89952931	6.15	123.32
AX-89945187	6.20	123.32
AX-89976365	6.26	123.32
AX-89951480	6.31	123.32
AX-89945064	6.37	123.32
AX-89919131	6.42	123.32
AX-89919064	6.43	123.32
AX-89937509	6.43	123.32
AX-89958691	6.43	123.68
AX-89958468	6.43	123.69
AX-89929837	6.44	123.70
AX-89924697	6.44	123.71
AX-89948194	6.44	123.73
AX-89921738	6.45	123.74
AX-89919047	6.45	123.74
AX-89969024	6.45	123.74
AX-89956790	6.46	123.74
AX-89928044	6.46	123.74
AX-89924842	6.46	123.74
AX-89940963	6.46	123.99
AX-89945067	6.47	124.23
AX-89968035	6.47	124.35
AX-89941097	6.47	124.42
AX-89922199	6.47	124.42
AX-89956998	6.48	124.42
AX-89929548	6.48	124.42
AX-89955406	6.48	124.69
AX-89958906	6.49	124.69
AX-89937542	6.49	124.69
AX-89947340	6.49	124.69
AX-89937000	6.50	125.16
AX-89956486	6.50	125.17
AX-89937287	6.81	125.17
AX-89935823	6.82	125.17
AX-89974437	6.82	125.17
AX-89951953	6.82	125.17
AX-89922936	6.82	125.24
AX-89932233	6.82	125.45
AX-89967910	6.82	125.45
AX-89941647	6.82	125.45
AX-89942473	6.82	125.45
AX-89932908	6.82	125.45
AX-89951428	6.82	125.55
AX-89917419	6.82	125.65
AX-89956834	6.82	125.69
AX-89928527	6.82	125.72
AX-89948974	6.82	125.76
AX-89949898	6.90	125.80
AX-89976544	6.90	125.84
AX-89963890	6.90	125.88
AX-89931207	6.90	125.92
AX-89961661	6.90	125.94
AX-89968871	6.90	125.97
AX-89954283	6.90	126.01
AX-89956256	6.90	126.19
AX-89917736	6.98	126.58
AX-89938276	6.98	126.58
AX-89936916	6.98	126.58
AX-89942549	6.98	126.58
AX-89959955	6.98	126.58
AX-89922201	6.98	126.58
AX-89945901	6.98	126.58
AX-89957885	6.98	126.91
AX-89917694	6.98	126.91
AX-89976009	6.98	126.91
AX-89945379	7.00	126.91
AX-89941856	7.02	126.91
AX-89945066	7.04	126.91
AX-89958619	7.06	126.91
AX-89949304	7.06	126.91
AX-89944720	7.06	126.91
AX-89977019	7.06	126.91
AX-89932146	7.06	126.91
AX-89943199	7.06	126.91
AX-89924806	7.06	127.71
AX-89942634	7.06	127.87
AX-89975982	7.06	127.87
AX-89953766	7.06	127.87
AX-89936092	7.06	127.87
AX-89918493	7.06	127.87
AX-89937796	7.06	128.00
AX-89974214	7.07	128.35
AX-89942311	7.07	128.35
AX-89958831	7.08	128.35
AX-89952210	7.09	128.35
AX-89946644	7.10	128.35
AX-89927480	7.10	128.35
AX-89941101	7.11	128.35
AX-89941344	7.12	128.35
AX-89922730	7.13	128.39
AX-89951786	7.13	128.75
AX-89957808	7.14	128.75
AX-89973791	7.14	128.91
AX-89953175	7.14	129.14
AX-89968547	7.14	129.14
AX-89942137	7.14	129.14
AX-89943444	7.14	129.14
AX-89959806	7.14	129.14
AX-89965178	7.14	129.14
AX-89937041	7.14	129.14
AX-89925536	7.14	129.14
AX-89949884	7.14	129.14
AX-89966179	7.14	129.14
AX-89957239	7.14	129.14
AX-89968595	7.14	129.14
AX-89969153	7.14	129.14
AX-89923559	7.14	129.14
AX-89924928	7.14	129.14
AX-89946043	7.14	129.14
AX-89917936	7.14	129.14
AX-89954706	7.14	129.14
AX-89931149	7.14	129.14
AX-89976127	7.19	129.14
AX-89944929	7.24	129.23
AX-89928577	7.24	129.23
AX-89961264	7.24	129.23
AX-89973848	7.24	129.23
AX-89934958	7.24	129.23
AX-89928187	7.24	129.23
AX-89976309	7.34	129.36
AX-89918090	7.34	129.49
AX-89973224	7.37	129.62
AX-89919513	7.37	129.62
AX-89974474	7.48	129.66
AX-89938230	7.59	129.71
AX-89936678	7.71	129.75
AX-89950731	7.82	129.80
AX-89944788	7.93	129.80
AX-89917259	7.96	129.80
AX-89931246	7.97	130.16
AX-89951110	7.98	130.16
AX-89976145	7.99	130.25
AX-89968594	7.99	130.25
AX-89923969	7.99	130.25
AX-89928732	7.99	130.26
AX-89918523	7.99	130.27
AX-89930450	7.99	130.28
AX-89930081	7.99	130.29
AX-89916676	7.99	130.29
AX-89929988	7.99	130.29
AX-89945254	7.99	130.29
AX-89976945	7.99	130.29
AX-89960312	7.99	130.29
AX-89943323	7.99	130.69
AX-89951582	7.99	130.70
AX-89949357	7.99	130.70
AX-89922341	8.35	130.70
AX-89962494	8.38	130.70
AX-89927448	8.40	130.70
AX-89962650	8.42	130.70
AX-89957046	8.44	130.70
AX-89927238	8.46	130.70
AX-89944169	8.47	130.70
AX-89930686	8.47	130.70
AX-89923444	8.47	130.97
AX-89969379	8.47	131.01
AX-89933144	8.47	131.32
AX-89927995	8.47	131.74
AX-89938774	8.47	131.74
AX-89928593	8.47	131.74
AX-89953824	8.47	131.74
AX-89936295	8.47	131.74
AX-89968767	8.47	131.74
AX-89968678	8.47	131.74
AX-89967306	8.47	131.80
AX-89922150	8.47	131.87
AX-89959947	8.47	131.94
AX-89970058	8.47	131.94
AX-89966712	8.47	131.94
AX-89948845	8.47	131.94
AX-89927756	8.50	131.94
AX-89933659	8.52	132.13
AX-89916631	8.52	132.61
AX-89927788	8.52	132.61
AX-89934708	8.52	132.65
AX-89924194	8.52	132.67
AX-89971581	8.52	132.67
AX-89949650	8.52	132.67
AX-89962700	8.52	132.67
AX-89918117	8.52	132.67
AX-89943997	8.52	132.67
AX-89952434	8.52	132.67
AX-89920296	8.56	132.67
AX-89946432	8.59	132.67
AX-89927455	8.59	132.86
AX-89933776	8.59	133.05
AX-89920671	8.63	133.24
AX-89920635	8.67	133.25
AX-89934830	8.67	133.27
AX-89927267	8.67	133.29
AX-89929254	8.67	133.37
AX-89956388	8.67	133.96
AX-89973922	8.67	133.99
AX-89938154	8.67	133.99
AX-89970158	8.67	133.99
AX-89917576	8.67	133.99
AX-89955145	8.67	133.99
AX-89973077	8.67	133.99
AX-89946427	8.67	133.99
AX-89971506	8.67	133.99
AX-89953384	8.67	133.99
AX-89918939	8.67	134.00
AX-89941656	8.67	134.08
AX-89939325	8.67	134.26
AX-89930241	8.67	134.28
AX-89922893	8.67	134.54
AX-89935801	8.67	135.06
AX-89955505	8.67	135.06
AX-89917962	8.67	135.06
AX-89967350	8.67	135.06
AX-89940210	8.67	135.16
AX-89957049	8.72	135.16
AX-89944939	8.77	135.16
AX-89946262	8.77	135.19
AX-89972888	8.77	135.21
AX-89957330	8.77	135.24
AX-89963282	8.77	135.24
AX-89967874	8.77	135.24
AX-89948519	8.77	135.24
AX-89924956	8.77	135.24
AX-89927524	8.77	135.24
AX-89971942	8.77	135.24
AX-89936881	8.77	135.24
AX-89929425	8.77	135.80
AX-89956054	8.77	135.85
AX-89961846	8.77	135.90
AX-89955494	8.77	136.17
AX-89919717	8.77	136.38
AX-89934922	8.77	136.42
AX-89975240	8.79	136.48
AX-89918053	8.81	136.72
AX-89933700	8.81	137.55
AX-89947962	8.81	137.55
AX-89954612	8.81	137.55
AX-89919839	8.81	138.16
AX-89930941	8.81	138.16
AX-89955602	8.86	138.16
AX-89943331	8.86	138.16
AX-89931752	8.86	138.44
AX-89951380	8.86	138.44
AX-89960212	8.86	138.44
AX-89937917	8.86	138.44
AX-89928839	8.86	138.44
AX-89954712	8.86	138.44
AX-89962033	8.86	138.44
AX-89961884	8.86	138.54
AX-89919248	8.86	138.54
AX-89973535	8.86	138.54
AX-89938930	8.86	138.56
AX-89937488	8.86	138.58
AX-89974014	8.86	139.25
AX-89936249	8.86	139.25
AX-89939444	8.86	139.25
AX-89931664	8.86	139.25
AX-89949940	8.86	139.25
AX-89954397	8.86	139.25
AX-89959399	8.86	139.25
AX-89967268	8.86	139.25
AX-89932547	8.86	139.25
AX-89958733	8.86	140.50
AX-89941272	8.86	140.59
AX-89961136	8.86	140.59
AX-89949085	8.86	140.59
AX-89955629	8.86	140.59
AX-89925072	8.91	140.59
AX-89929824	8.96	140.59
AX-89932297	8.96	140.59
AX-89949801	8.96	140.59
AX-89935602	8.96	140.85
AX-89923566	8.96	140.85
AX-89972097	8.96	141.12
AX-89925940	8.96	141.12
AX-89934660	8.96	141.12
AX-89935960	8.96	141.12
AX-89973192	8.96	141.12
AX-89931129	8.96	141.12
AX-89930615	8.96	141.17
AX-89964926	8.96	141.22
AX-89925228	8.96	141.26
AX-89936546	8.96	141.26
AX-89974705	8.96	141.26
AX-89946602	8.96	141.26
AX-89952715	8.96	141.26
AX-89948302	8.96	141.26
AX-89973807	8.96	141.26
AX-89953991	8.96	141.26
AX-89934961	9.01	141.26
AX-89966220	9.01	141.26
AX-89939491	9.01	141.26
AX-89968119	9.01	141.26
AX-89920328	9.01	141.36
AX-89956042	9.01	141.36
AX-89954285	9.01	141.48
AX-89936293	9.01	141.48
AX-89936348	9.01	141.48
AX-89967753	9.01	141.48
AX-89975716	9.01	141.48
AX-89961200	9.01	141.48
AX-89964995	9.01	141.48
AX-89928201	9.01	142.53
AX-89931935	9.06	142.53
AX-89957935	9.11	142.53
AX-89965341	9.11	142.53
AX-89946821	9.11	142.53
AX-89968795	9.11	142.53
AX-89935682	9.11	142.53
AX-89928030	9.11	142.53
AX-89965795	9.11	142.53
AX-89918387	9.11	142.53
AX-89939684	9.16	142.73
AX-89933155	9.21	143.25
AX-89929228	9.21	143.58
AX-89976767	9.21	143.58
AX-89932655	9.21	143.58
AX-89926150	9.21	143.58
AX-89918746	9.34	144.13
AX-89935585	9.50	144.31
AX-89955569	9.50	144.41
AX-89968177	9.50	144.41
AX-89948504	9.50	144.41
AX-89937069	9.50	144.41
AX-89943619	9.50	144.41
AX-89939146	9.50	144.41
AX-89920887	9.56	144.41
AX-89975125	9.61	144.41
AX-89965411	9.62	144.41
AX-89966115	9.62	144.41
AX-89917452	9.62	144.41
AX-89949996	9.62	145.11
AX-89967027	9.62	145.56
AX-89972719	9.62	145.56
AX-89966543	10.33	145.98
AX-89930781	10.33	145.98
AX-89940758	10.33	145.98
AX-89921727	10.33	145.98
AX-89924256	10.33	145.98
AX-89959592	10.33	145.98
AX-89963803	10.33	145.98
AX-89973982	10.33	145.98
AX-89959454	10.33	145.98
AX-89928929	10.33	145.98
AX-89954444	10.33	145.98
AX-89943535	10.33	145.98
AX-89956056	10.33	145.98
AX-89950528	10.33	146.02
AX-89927368	10.33	146.03
AX-89955051	10.33	146.03
AX-89930872	10.54	146.03
AX-89944967	10.75	146.03
AX-89949538	10.77	146.04
AX-89961097	10.78	146.34
AX-89948800	10.79	146.48
AX-89919687	10.79	146.48
AX-89958900	10.79	146.48
AX-89951960	10.79	146.48
AX-89916872	10.79	146.48
AX-89959544	10.79	146.48
AX-89921102	10.79	146.55
AX-89975544	10.79	146.61
AX-89949254	10.79	146.61
AX-89937775	10.79	146.97
AX-89964553	10.79	146.97
AX-89966314	10.79	146.97
AX-89939086	10.79	146.97
AX-89930838	10.79	146.97
AX-89961026	10.79	146.97
AX-89935580	10.79	147.17
AX-89926008	10.79	147.46
AX-89958251	10.79	147.46
AX-89946256	10.79	147.46
AX-89945382	10.95	147.46
AX-89931654	10.95	147.46
AX-89941316	11.01	147.46
AX-89965062	11.07	147.46
AX-89974002	11.07	147.49
AX-89958222	11.07	147.52
AX-89975312	11.07	147.52
AX-89923433	11.07	147.52
AX-89967627	11.07	147.52
AX-89948358	11.46	147.52
AX-89920592	11.53	147.52
AX-89940045	11.55	147.76
AX-89961209	11.55	147.76
AX-89958996	11.55	147.76
AX-89920209	11.55	147.76
AX-89927517	11.93	147.76
AX-89922684	11.93	148.21
AX-89974975	11.93	148.29
AX-89976029	11.93	148.31
AX-89970874	11.93	148.31
AX-89936136	11.93	148.31
AX-89939909	11.93	148.31
AX-89918766	11.99	148.31
AX-89935703	11.99	148.31
AX-89921093	11.99	148.31
AX-89972560	11.99	148.31
AX-89959491	11.99	148.49
AX-89921876	12.09	148.49
AX-89932288	12.09	148.49
AX-89929585	12.09	148.49
AX-89926706	12.09	148.49
AX-89960276	12.09	148.49
AX-89941740	12.15	148.49
AX-89937999	12.15	148.49
AX-89954098	12.15	148.49
AX-89922870	12.15	148.51
AX-89941599	12.15	148.62
AX-89930653	12.15	148.73
AX-89972520	12.15	148.74
AX-89920413	13.59	149.46
AX-89956955	14.34	149.70
AX-89927631	14.34	149.78
AX-89949387	14.34	149.78
AX-89956963	14.34	149.78
AX-89966907	14.34	149.78
AX-89956586	14.34	149.78
AX-89916449	14.34	149.78
AX-89925715	14.34	149.79
AX-89928192	14.34	149.90
AX-89963493	14.34	149.90
AX-89947389	14.34	149.90
AX-89936831	14.34	149.90
AX-89949979	14.34	149.90
AX-89953448	14.34	150.00
AX-89947774	14.34	150.06
AX-89976022	14.34	150.06
AX-89976846	14.60	150.06
AX-89949596	14.92	150.07
AX-89935001	15.23	150.16
AX-89933848	15.37	150.42
AX-89929013	15.37	150.42
AX-89934066	15.37	150.42
AX-89965268	15.37	150.77
AX-89917395	15.37	150.77
AX-89964654	15.37	150.77
AX-89946669	15.77	150.77
AX-89971851	15.77	150.77
AX-89926238	15.77	150.77
AX-89957226	15.77	150.77
AX-89970807	15.77	150.77
AX-89964046	16.26	150.77
AX-89945713	16.26	150.77
AX-89971813	16.36	150.77
AX-89940125	16.46	150.77
AX-89939886	16.46	150.77
AX-89939584	16.60	150.77
AX-89961284	16.60	150.77
AX-89971140	16.60	150.77
AX-89971428	16.60	150.80
AX-89973450	16.60	150.84
AX-89971855	16.61	150.87
AX-89955616	16.62	150.87
AX-89952471	22.20	150.87
AX-89927322	22.31	150.87
AX-89921825	23.48	150.87
AX-89919690	23.94	151.12
AX-89925182	23.94	151.36
AX-89945233	23.94	151.41
AX-89971006	23.94	151.45
AX-89962901	24.27	151.47
AX-89937045	24.27	151.47
AX-89974425	25.92	151.47
AX-89976638	25.94	151.50
AX-89929377	25.96	151.54
AX-89932531	26.31	151.57
AX-89958471	26.98	151.60
AX-89939599	27.08	151.63
AX-89935688	27.18	151.66
AX-89971106	27.55	151.69
AX-89939922	27.61	151.71
AX-89931828	28.02	151.85
AX-89957503	28.32	151.99
AX-89970847	28.63	152.21
AX-89975440	28.63	152.21
AX-89961810	28.63	152.21
AX-89970559	28.63	152.21
AX-89971446	28.63	152.21
AX-89972263	30.72	152.21
AX-89971864	30.78	152.40
AX-89968724	37.23	152.40
AX-89971723	37.27	152.40
AX-89956841	37.28	152.40
AX-89957080	37.37	152.40
AX-89933201	38.41	152.40
AX-89953158	39.63	152.55
AX-89961693	40.72	152.69
AX-89976632	45.27	152.84
AX-89943683	46.93	152.84
AX-89974788	48.00	152.84
AX-89959729	61.24	152.84
AX-89968134	61.27	152.84
AX-89938686	61.28	152.84
AX-89971861	61.28	152.84
AX-89934685	61.28	152.84
AX-89956593	61.28	152.84
AX-89939952	61.28	152.84
AX-89935612	61.28	152.84
AX-89926877	61.28	152.88
AX-89958546	63.90	152.92
AX-89922141	63.96	152.92
AX-89916518	63.96	152.92
AX-89965653	63.97	152.92
AX-89960439	64.38	152.92
AX-89963987	64.40	152.92
AX-89963648	64.41	152.92
AX-89953413	64.42	152.92
AX-89928829	64.69	152.92
AX-89975779	64.69	152.92
AX-89927218	64.69	152.92
AX-89949947	64.74	152.92
AX-89950208	64.74	152.92
AX-89935515	64.74	152.92
AX-89931886	64.74	152.92
AX-89975830	64.74	152.92
AX-89921271	64.74	152.92

## Sheet: Chr08
All SNPs	Male	Female
AX-89946523	0.00	0.00
AX-89930820	0.00	0.00
AX-89971443	0.00	0.00
AX-89977015	0.00	0.00
AX-89956430	0.00	0.00
AX-89972752	0.00	0.00
AX-89936460	0.00	0.00
AX-89952874	0.00	0.10
AX-89939680	0.90	0.16
AX-89961268	0.90	0.16
AX-89959049	0.90	0.16
AX-89959202	0.90	0.16
AX-89968966	0.90	0.16
AX-89916621	0.90	0.16
AX-89964965	0.90	0.16
AX-89952116	0.90	0.16
AX-89972760	1.57	0.16
AX-89940497	2.24	0.16
AX-89933553	2.25	0.49
AX-89950689	2.26	0.49
AX-89959091	2.26	0.60
AX-89934059	2.28	0.60
AX-89969966	2.29	0.60
AX-89948627	2.77	0.62
AX-89972011	4.90	0.64
AX-89961901	6.14	0.66
AX-89963232	6.63	0.66
AX-89939965	24.68	0.66
AX-89924208	25.34	0.66
AX-89958510	25.38	0.66
AX-89970787	25.42	0.66
AX-89960605	25.44	0.66
AX-89917396	30.43	0.76
AX-89934722	30.43	0.76
AX-89957778	30.43	0.76
AX-89950115	30.43	0.76
AX-89967290	30.43	0.76
AX-89946420	30.43	0.79
AX-89928184	30.43	0.82
AX-89938504	30.43	0.82
AX-89920898	31.67	0.82
AX-89917359	31.80	0.82
AX-89926101	31.83	0.82
AX-89929050	31.83	0.82
AX-89927543	31.83	1.68
AX-89919002	31.89	1.68
AX-89950654	31.89	1.68
AX-89967240	31.89	1.68
AX-89942718	31.89	1.68
AX-89941640	31.89	1.68
AX-89971491	31.89	1.73
AX-89973198	35.52	1.78
AX-89935141	36.52	1.78
AX-89961800	37.19	1.78
AX-89921083	37.93	1.78
AX-89926545	37.93	1.78
AX-89967475	37.93	1.78
AX-89946051	37.93	1.78
AX-89938010	37.93	1.95
AX-89917110	37.93	2.13
AX-89954129	37.93	2.31
AX-89956946	37.93	2.31
AX-89933057	37.93	2.31
AX-89973722	37.93	2.31
AX-89961153	37.93	2.31
AX-89919375	37.93	2.31
AX-89964737	37.93	2.31
AX-89939250	37.93	2.31
AX-89961511	37.93	2.31
AX-89950144	37.93	2.38
AX-89964422	37.93	2.38
AX-89967762	38.33	2.38
AX-89975070	42.03	2.46
AX-89963958	42.05	2.46
AX-89919279	42.05	2.48
AX-89974337	42.05	2.50
AX-89937402	42.06	2.53
AX-89963745	42.07	2.53
AX-89939761	43.73	2.53
AX-89960183	44.84	2.53
AX-89946414	44.84	2.53
AX-89961668	44.84	2.59
AX-89919889	44.84	2.65
AX-89931976	44.87	2.87
AX-89931062	44.89	2.87
AX-89961918	44.92	2.88
AX-89972357	47.53	2.89
AX-89961834	47.68	2.91
AX-89951339	47.79	2.95
AX-89972448	47.88	2.99
AX-89975877	47.90	3.04
AX-89921695	47.90	3.08
AX-89952185	47.90	3.12
AX-89935683	47.90	3.16
AX-89970762	47.90	3.16
AX-89930416	47.92	3.16
AX-89922097	48.02	3.16
AX-89935369	48.11	3.33
AX-89945855	48.11	3.49
AX-89935769	48.11	3.50
AX-89972292	48.11	3.51
AX-89967277	48.11	3.51
AX-89969728	48.41	3.51
AX-89920131	49.26	3.51
AX-89920006	49.26	3.51
AX-89917619	49.26	3.51
AX-89974208	49.26	3.51
AX-89954238	49.26	3.51
AX-89961453	49.26	3.51
AX-89922043	49.26	3.51
AX-89973122	49.26	3.71
AX-89958328	49.26	3.71
AX-89965254	49.75	3.71
AX-89940853	50.22	3.71
AX-89970268	50.22	3.71
AX-89932896	50.22	3.85
AX-89937215	50.46	3.85
AX-89939660	50.46	3.85
AX-89960959	50.46	3.85
AX-89953981	50.46	3.85
AX-89971108	50.46	3.85
AX-89935559	50.46	3.90
AX-89965156	50.46	3.94
AX-89929403	51.16	4.12
AX-89953159	51.16	4.12
AX-89919781	51.16	4.12
AX-89964992	51.16	4.12
AX-89976466	51.16	4.12
AX-89940425	51.16	4.12
AX-89949948	51.16	4.12
AX-89957563	51.16	4.18
AX-89970323	51.18	4.25
AX-89953855	51.90	4.30
AX-89921625	51.90	4.32
AX-89949975	51.90	4.62
AX-89926536	51.90	4.62
AX-89948691	51.90	4.62
AX-89938410	51.90	4.62
AX-89935340	51.90	4.62
AX-89928361	52.14	4.62
AX-89933558	52.18	4.86
AX-89950888	52.68	5.10
AX-89958376	52.74	5.11
AX-89941189	52.74	5.11
AX-89971691	52.74	5.11
AX-89971812	52.74	5.11
AX-89938897	52.74	5.11
AX-89948352	52.74	5.11
AX-89944882	52.74	5.11
AX-89950008	52.74	5.11
AX-89958273	52.74	5.11
AX-89957590	52.74	5.15
AX-89919893	52.75	5.20
AX-89945042	52.75	5.29
AX-89951912	52.76	5.29
AX-89975042	52.77	5.29
AX-89975094	52.78	5.29
AX-89976930	52.78	5.29
AX-89948893	52.79	5.29
AX-89927274	52.79	5.29
AX-89971215	52.79	5.29
AX-89969642	52.79	5.29
AX-89946988	52.79	5.29
AX-89975961	52.98	5.29
AX-89949384	52.99	5.29
AX-89966639	52.99	5.86
AX-89946574	52.99	5.86
AX-89948722	52.99	5.86
AX-89932610	52.99	5.86
AX-89970534	52.99	5.86
AX-89959268	52.99	5.86
AX-89943147	52.99	5.86
AX-89948300	53.67	5.86
AX-89917669	53.69	5.86
AX-89966567	53.76	5.87
AX-89939969	53.76	5.88
AX-89971726	53.76	5.90
AX-89947892	53.76	6.07
AX-89972038	53.89	6.58
AX-89966619	54.01	6.92
AX-89968066	54.01	7.08
AX-89939506	54.01	7.08
AX-89956737	54.01	7.77
AX-89953729	54.06	7.78
AX-89949916	54.11	8.31
AX-89962352	54.11	8.31
AX-89940759	54.11	8.31
AX-89967674	54.11	8.31
AX-89937205	54.11	8.31
AX-89921572	54.11	8.31
AX-89941997	54.11	8.31
AX-89944465	54.11	8.31
AX-89965376	54.11	8.31
AX-89942147	54.11	8.31
AX-89920618	54.11	8.31
AX-89957767	54.11	8.31
AX-89935798	54.11	8.31
AX-89925876	54.15	8.31
AX-89975659	54.19	8.31
AX-89968478	54.23	8.31
AX-89957375	54.23	8.45
AX-89952250	54.23	8.49
AX-89953528	54.23	8.49
AX-89926112	54.23	8.49
AX-89944271	54.23	8.49
AX-89943224	54.26	9.00
AX-89939373	54.29	9.51
AX-89925609	54.29	9.57
AX-89951381	54.29	9.91
AX-89918820	54.29	9.91
AX-89945358	54.29	9.91
AX-89954082	54.29	9.91
AX-89970872	54.29	10.17
AX-89958496	54.29	10.17
AX-89938654	54.29	10.17
AX-89968018	54.29	10.25
AX-89948804	54.29	10.25
AX-89922111	54.29	10.25
AX-89937140	54.29	10.25
AX-89974817	54.29	10.25
AX-89965241	54.39	10.25
AX-89933263	54.39	10.27
AX-89969938	54.39	10.93
AX-89932271	54.39	10.93
AX-89975738	54.39	10.93
AX-89957840	54.39	10.93
AX-89957347	54.39	10.93
AX-89949776	54.39	10.93
AX-89973406	54.39	10.93
AX-89933476	54.39	11.36
AX-89929628	54.39	11.36
AX-89925850	54.39	11.36
AX-89975498	54.39	11.36
AX-89929990	54.39	11.36
AX-89969100	54.39	11.36
AX-89964182	54.39	11.65
AX-89949442	54.39	11.65
AX-89961737	54.42	11.65
AX-89966503	54.44	11.65
AX-89928424	54.44	11.65
AX-89946354	54.44	11.65
AX-89941018	54.44	11.65
AX-89937547	54.44	11.65
AX-89957365	54.44	11.65
AX-89968335	54.44	11.65
AX-89947204	54.44	11.65
AX-89938582	54.44	11.65
AX-89966417	54.44	11.65
AX-89919644	54.44	11.65
AX-89971148	54.44	11.89
AX-89962633	54.44	12.13
AX-89930164	54.44	12.14
AX-89973520	54.44	12.15
AX-89920514	54.44	12.23
AX-89976845	54.44	12.31
AX-89962705	54.44	12.31
AX-89951544	54.44	12.31
AX-89971142	54.44	12.31
AX-89926371	54.44	12.34
AX-89924846	54.44	12.38
AX-89973655	54.44	12.39
AX-89929704	54.44	12.39
AX-89962288	54.44	12.71
AX-89933117	54.44	12.71
AX-89940450	54.46	12.71
AX-89976163	54.47	12.71
AX-89959051	54.49	13.13
AX-89920598	54.50	13.19
AX-89916780	54.51	13.19
AX-89961960	54.53	13.21
AX-89965203	54.54	13.68
AX-89948419	54.54	13.68
AX-89939348	54.54	13.68
AX-89971839	54.54	13.87
AX-89969000	54.54	13.87
AX-89928146	54.54	13.87
AX-89931340	54.54	13.87
AX-89916828	54.54	13.87
AX-89953336	54.54	13.87
AX-89951964	54.54	13.87
AX-89964291	54.54	13.98
AX-89933962	54.54	14.08
AX-89974634	54.54	14.18
AX-89967346	54.54	14.29
AX-89949004	54.54	14.39
AX-89972802	54.54	14.39
AX-89944301	54.54	14.39
AX-89921777	54.54	14.39
AX-89971480	54.54	14.39
AX-89937057	54.54	14.39
AX-89923947	54.54	14.39
AX-89956538	54.54	14.44
AX-89948784	54.54	14.54
AX-89921908	54.54	14.54
AX-89931098	54.54	14.60
AX-89934099	54.54	15.76
AX-89924996	54.54	15.76
AX-89971046	54.54	15.76
AX-89928540	54.54	16.04
AX-89927304	54.54	16.04
AX-89916667	54.54	16.04
AX-89961047	54.54	16.04
AX-89933357	54.54	16.04
AX-89966147	54.54	16.04
AX-89976948	54.54	16.04
AX-89917464	54.54	16.04
AX-89918241	54.54	16.04
AX-89938039	54.54	16.04
AX-89949333	54.54	16.47
AX-89922710	54.54	16.78
AX-89960854	54.54	16.78
AX-89934813	54.54	17.16
AX-89941681	54.54	17.16
AX-89968113	54.54	17.16
AX-89952033	54.54	17.16
AX-89950638	54.54	17.16
AX-89929977	54.54	17.16
AX-89952540	54.54	17.48
AX-89932994	54.54	17.61
AX-89966930	54.54	17.95
AX-89939284	54.54	17.96
AX-89950898	54.54	18.71
AX-89921181	54.54	18.85
AX-89944127	54.54	18.95
AX-89930582	54.54	18.96
AX-89975017	54.54	18.96
AX-89922061	54.54	19.16
AX-89966986	54.54	19.26
AX-89942303	54.54	19.26
AX-89968572	54.54	19.26
AX-89957127	54.54	19.26
AX-89930596	54.54	19.26
AX-89931901	54.54	19.30
AX-89957429	54.54	19.34
AX-89940235	54.54	19.34
AX-89971505	54.54	19.34
AX-89973331	54.54	19.34
AX-89974796	54.54	19.34
AX-89974678	54.54	19.34
AX-89946110	54.54	19.34
AX-89918058	54.54	19.34
AX-89927978	54.54	19.80
AX-89935745	54.54	19.80
AX-89968891	54.54	19.80
AX-89930326	54.54	19.80
AX-89963880	54.54	19.80
AX-89954291	54.54	19.80
AX-89935715	54.54	19.80
AX-89928077	54.54	20.36
AX-89947994	54.54	20.36
AX-89934403	54.54	20.62
AX-89916916	54.54	20.62
AX-89935922	54.54	20.62
AX-89968271	54.54	20.62
AX-89938617	54.54	20.62
AX-89931257	54.54	20.62
AX-89934699	54.54	20.62
AX-89922371	54.54	20.62
AX-89955605	54.54	20.62
AX-89948283	54.54	20.87
AX-89917075	54.54	20.87
AX-89928549	54.54	20.87
AX-89949541	54.54	20.87
AX-89928997	54.54	20.87
AX-89958610	54.54	20.87
AX-89952577	54.54	21.39
AX-89936221	54.54	21.49
AX-89958684	54.54	21.49
AX-89976228	54.54	21.49
AX-89959445	54.54	21.49
AX-89945876	54.54	21.49
AX-89975455	54.54	22.02
AX-89958564	54.54	22.09
AX-89957248	54.54	22.09
AX-89967749	54.54	22.09
AX-89956626	54.54	22.09
AX-89928198	54.54	22.21
AX-89966511	54.54	22.47
AX-89916438	54.54	22.72
AX-89969401	54.54	22.72
AX-89945316	54.54	22.72
AX-89936635	54.54	22.72
AX-89943248	54.54	22.72
AX-89960719	54.54	22.72
AX-89929617	54.54	22.72
AX-89952663	54.54	22.72
AX-89935374	54.54	22.82
AX-89932990	54.54	23.07
AX-89922389	54.54	23.34
AX-89920430	54.54	24.27
AX-89928671	54.54	24.27
AX-89966244	54.54	24.27
AX-89930662	54.54	24.27
AX-89916628	54.54	24.27
AX-89925157	54.54	24.27
AX-89937028	54.54	24.27
AX-89957033	54.54	24.41
AX-89927083	54.54	24.41
AX-89923990	54.54	24.41
AX-89938323	54.54	24.41
AX-89945258	54.54	24.42
AX-89922720	54.54	24.49
AX-89926323	54.54	24.49
AX-89922214	54.54	24.89
AX-89974974	54.54	24.89
AX-89921298	54.54	25.37
AX-89923394	54.54	25.81
AX-89935985	54.54	26.01
AX-89930801	54.54	26.04
AX-89927109	54.54	26.04
AX-89958385	54.54	26.04
AX-89946715	54.54	26.04
AX-89924398	54.54	26.04
AX-89965026	54.54	26.04
AX-89961575	54.54	27.20
AX-89955608	54.54	27.20
AX-89974921	54.54	27.23
AX-89957833	54.54	27.26
AX-89974455	54.54	27.29
AX-89932311	54.54	27.32
AX-89968766	54.54	27.32
AX-89960700	54.54	27.32
AX-89928419	54.54	27.45
AX-89977023	54.54	27.59
AX-89925425	54.54	27.59
AX-89916945	54.54	27.59
AX-89963183	54.54	27.59
AX-89918214	54.54	27.59
AX-89964679	54.54	27.59
AX-89919406	54.54	27.59
AX-89918165	54.54	27.59
AX-89921358	54.54	27.86
AX-89951854	54.54	28.13
AX-89953276	54.54	28.42
AX-89940157	54.54	28.42
AX-89960321	54.54	28.42
AX-89957920	54.54	28.42
AX-89963099	54.54	28.42
AX-89969978	54.54	28.42
AX-89932131	54.54	28.91
AX-89976330	54.54	28.91
AX-89920827	54.54	29.15
AX-89916563	54.54	29.15
AX-89920791	54.54	29.15
AX-89936597	54.54	29.15
AX-89953803	54.54	29.15
AX-89957929	54.54	29.15
AX-89922042	54.54	29.15
AX-89969845	54.54	29.15
AX-89937465	54.54	29.77
AX-89937837	54.54	29.78
AX-89942333	54.54	30.32
AX-89963826	54.54	30.33
AX-89975899	54.54	30.69
AX-89971876	54.54	30.78
AX-89963246	54.54	30.87
AX-89952068	54.54	30.97
AX-89968745	54.54	30.97
AX-89949388	54.54	31.37
AX-89959611	54.54	31.37
AX-89935246	54.54	31.37
AX-89941256	54.54	31.37
AX-89925032	54.54	31.37
AX-89929022	54.54	31.61
AX-89961475	54.54	31.61
AX-89942572	54.54	31.61
AX-89952022	54.54	31.61
AX-89972432	54.54	31.75
AX-89917107	54.59	31.89
AX-89952129	54.59	31.92
AX-89939458	54.59	31.92
AX-89940789	54.59	31.92
AX-89924172	54.59	32.18
AX-89958622	54.59	32.44
AX-89959471	54.64	33.22
AX-89967569	54.64	33.33
AX-89930464	54.64	33.55
AX-89917837	54.64	33.91
AX-89918247	54.64	33.91
AX-89917621	54.64	33.91
AX-89973656	54.64	33.91
AX-89923562	54.64	33.91
AX-89963920	54.64	33.91
AX-89945737	54.64	34.29
AX-89917192	54.64	34.71
AX-89921169	54.64	34.73
AX-89917656	54.64	34.74
AX-89928896	54.64	34.77
AX-89952910	54.64	34.85
AX-89927698	54.64	35.16
AX-89932098	54.64	35.35
AX-89950766	54.64	35.35
AX-89957918	54.66	36.22
AX-89944284	54.68	36.22
AX-89967780	54.68	36.22
AX-89975439	54.68	36.22
AX-89918676	54.68	36.35
AX-89927457	54.68	36.35
AX-89923001	54.68	36.35
AX-89955234	54.68	36.35
AX-89965351	54.68	36.35
AX-89960117	54.77	36.35
AX-89969072	54.77	36.36
AX-89927183	54.77	36.38
AX-89965571	54.77	36.39
AX-89932918	54.77	36.41
AX-89975688	54.77	36.42
AX-89960334	54.77	36.42
AX-89957384	54.77	36.42
AX-89974820	54.77	37.10
AX-89953363	54.77	37.18
AX-89949353	54.77	37.18
AX-89966558	54.77	37.18
AX-89940486	54.78	37.28
AX-89950402	54.78	37.28
AX-89945374	54.79	37.28
AX-89924736	54.80	37.35
AX-89939113	54.80	37.35
AX-89958278	54.81	37.41
AX-89970106	54.82	37.94
AX-89931453	55.15	37.95
AX-89930247	55.15	38.45
AX-89976170	55.16	38.63
AX-89954141	55.17	38.63
AX-89931238	55.17	38.63
AX-89950162	55.17	38.63
AX-89934232	55.17	38.63
AX-89941542	55.17	38.63
AX-89928566	55.17	38.63
AX-89959201	55.17	38.63
AX-89954830	55.17	38.64
AX-89969250	55.17	38.65
AX-89972721	55.17	39.11
AX-89960824	55.17	39.11
AX-89939771	55.17	39.11
AX-89935026	55.17	39.16
AX-89977028	55.17	39.16
AX-89943894	55.17	39.16
AX-89954895	55.17	39.16
AX-89974160	55.17	39.16
AX-89967169	55.17	39.16
AX-89922181	55.17	39.16
AX-89926220	55.17	39.16
AX-89976428	55.17	39.16
AX-89954574	55.17	39.16
AX-89924435	55.17	39.16
AX-89955040	55.17	39.16
AX-89930382	55.17	39.40
AX-89942976	55.48	39.40
AX-89923856	55.49	39.40
AX-89971485	55.49	39.40
AX-89932871	55.49	40.16
AX-89917117	55.49	40.42
AX-89932096	55.49	40.44
AX-89954349	55.65	40.45
AX-89919348	55.65	40.45
AX-89937116	55.65	40.45
AX-89942792	55.65	40.45
AX-89965284	55.65	40.45
AX-89964440	55.65	40.45
AX-89945890	55.65	40.45
AX-89929466	55.65	40.45
AX-89943163	55.65	40.45
AX-89967730	55.65	40.79
AX-89959094	55.65	41.45
AX-89954295	55.65	41.45
AX-89938718	55.65	41.45
AX-89946836	55.65	41.45
AX-89958725	55.65	41.45
AX-89974551	55.65	41.45
AX-89938978	55.65	41.45
AX-89946931	55.65	41.45
AX-89968218	55.74	41.45
AX-89919472	55.74	43.24
AX-89918940	55.74	43.24
AX-89918039	55.74	43.24
AX-89957389	55.74	43.24
AX-89948022	55.74	43.24
AX-89929385	55.74	43.24
AX-89945329	55.74	43.24
AX-89950838	55.74	43.50
AX-89924638	55.74	43.50
AX-89918531	55.74	43.50
AX-89956611	55.74	43.50
AX-89928293	55.74	43.50
AX-89931264	55.74	43.52
AX-89964005	55.74	43.76
AX-89943073	55.74	43.77
AX-89964791	55.74	43.77
AX-89936336	55.74	44.15
AX-89936454	55.74	44.15
AX-89929150	55.74	44.15
AX-89953186	55.82	44.15
AX-89925257	55.82	44.15
AX-89942713	55.82	44.51
AX-89926962	55.82	45.03
AX-89957456	55.82	45.03
AX-89953255	55.83	45.35
AX-89949567	55.83	45.35
AX-89920903	55.84	45.35
AX-89924169	55.85	45.35
AX-89963213	55.85	45.59
AX-89961557	55.86	45.60
AX-89971715	55.87	45.60
AX-89962820	55.87	45.80
AX-89974424	55.87	46.01
AX-89968275	55.87	46.54
AX-89942716	55.87	46.54
AX-89974765	55.87	47.38
AX-89959323	55.87	47.38
AX-89919470	55.87	47.38
AX-89932000	55.87	47.38
AX-89945363	55.87	47.48
AX-89919805	55.87	47.48
AX-89941216	55.87	47.79
AX-89918538	55.87	48.10
AX-89933639	55.87	48.10
AX-89929266	55.87	48.10
AX-89917104	55.87	48.12
AX-89962134	55.87	48.40
AX-89933130	55.87	48.69
AX-89943592	55.87	48.97
AX-89950629	55.87	48.97
AX-89926404	55.87	48.97
AX-89957139	55.87	49.00
AX-89955830	55.87	49.01
AX-89973923	55.87	49.04
AX-89941246	55.87	49.04
AX-89949604	55.87	49.04
AX-89946029	55.87	49.04
AX-89950695	55.87	49.04
AX-89917397	55.87	49.04
AX-89945364	55.87	49.04
AX-89975158	55.87	49.04
AX-89954639	55.87	49.04
AX-89931594	55.87	49.04
AX-89967332	55.87	49.04
AX-89925811	55.91	49.14
AX-89976445	55.91	49.39
AX-89923711	55.91	49.83
AX-89957780	55.91	49.96
AX-89971606	55.91	50.05
AX-89917667	55.91	50.14
AX-89928614	55.91	50.22
AX-89927294	55.91	50.27
AX-89960945	55.91	50.63
AX-89943442	55.91	50.63
AX-89973010	55.91	50.63
AX-89951975	55.91	51.49
AX-89974247	55.91	51.49
AX-89938423	55.91	51.49
AX-89921817	55.91	51.50
AX-89926374	55.91	51.74
AX-89952811	55.91	51.80
AX-89953508	55.91	51.82
AX-89952553	55.91	51.84
AX-89972965	55.91	51.86
AX-89925031	55.91	51.89
AX-89954974	55.91	52.09
AX-89952824	55.91	52.30
AX-89938539	55.91	52.30
AX-89936750	55.91	52.30
AX-89949512	55.96	52.30
AX-89973386	55.96	52.30
AX-89967193	55.96	52.30
AX-89941809	55.96	52.30
AX-89955984	55.96	52.30
AX-89954157	55.96	52.37
AX-89951408	55.96	52.44
AX-89941791	55.96	52.51
AX-89920520	55.96	52.59
AX-89930408	55.96	52.67
AX-89938428	55.96	52.69
AX-89941871	55.96	52.73
AX-89960664	55.98	52.77
AX-89945343	56.00	52.80
AX-89944351	56.00	52.80
AX-89940444	56.00	52.80
AX-89974479	56.00	52.80
AX-89931173	56.00	52.80
AX-89932734	56.00	52.80
AX-89943164	56.00	52.80
AX-89943490	56.00	52.81
AX-89966421	56.00	52.81
AX-89971865	56.00	53.75
AX-89950267	56.00	53.76
AX-89951137	56.00	53.85
AX-89920336	56.13	53.86
AX-89968797	56.13	53.86
AX-89957816	56.13	53.86
AX-89920115	56.13	53.86
AX-89943054	56.13	53.86
AX-89924853	56.13	54.43
AX-89973416	56.13	54.43
AX-89962258	56.13	54.43
AX-89940705	56.13	54.43
AX-89959597	56.13	54.43
AX-89934491	56.13	55.15
AX-89941546	56.13	55.15
AX-89956096	56.13	55.15
AX-89929822	56.13	55.15
AX-89973317	56.13	55.15
AX-89926922	56.13	55.40
AX-89927789	56.15	55.50
AX-89940956	56.17	55.50
AX-89964811	56.20	55.50
AX-89932882	56.22	55.50
AX-89969286	56.22	55.50
AX-89958313	56.24	55.50
AX-89974447	56.26	55.50
AX-89944994	56.26	55.70
AX-89959889	56.26	55.70
AX-89952311	56.26	55.70
AX-89961445	56.26	55.70
AX-89970046	56.26	55.70
AX-89933395	56.26	55.77
AX-89936208	56.26	55.78
AX-89921755	56.26	55.80
AX-89923196	56.26	55.81
AX-89954692	56.26	56.18
AX-89950764	56.26	56.18
AX-89958051	56.26	56.18
AX-89923911	56.26	56.49
AX-89947986	56.26	56.62
AX-89950596	56.26	56.80
AX-89941948	56.26	56.98
AX-89918036	56.26	57.07
AX-89970635	56.26	57.07
AX-89937580	56.26	57.07
AX-89975826	56.26	57.07
AX-89969243	56.26	57.65
AX-89971325	56.26	57.65
AX-89956237	56.26	57.65
AX-89957582	56.26	57.65
AX-89950091	56.26	57.65
AX-89947931	56.26	57.65
AX-89922792	56.26	57.65
AX-89941154	56.26	57.65
AX-89963002	56.26	57.65
AX-89960050	56.26	57.65
AX-89963355	56.26	57.65
AX-89973490	56.26	58.71
AX-89919341	56.26	58.71
AX-89923347	56.26	58.71
AX-89957727	56.26	58.71
AX-89931465	56.26	58.71
AX-89946829	56.26	58.71
AX-89937163	56.26	58.71
AX-89976838	56.26	58.71
AX-89969119	56.26	58.98
AX-89966032	56.26	58.98
AX-89972674	56.26	59.00
AX-89957119	56.26	59.01
AX-89945696	56.26	59.03
AX-89933633	56.26	59.03
AX-89938419	56.26	59.03
AX-89959925	56.26	59.04
AX-89943555	56.26	59.04
AX-89922352	56.26	59.05
AX-89943315	56.26	59.07
AX-89934033	56.26	59.08
AX-89929725	56.26	59.08
AX-89961118	56.26	60.24
AX-89935983	56.26	60.24
AX-89943228	56.26	60.37
AX-89951317	56.26	60.53
AX-89966178	56.26	60.68
AX-89971259	56.31	60.75
AX-89920145	56.31	60.95
AX-89951735	56.31	61.07
AX-89956532	56.31	62.00
AX-89969008	56.31	62.00
AX-89934791	56.31	62.00
AX-89954670	56.31	62.00
AX-89956677	56.31	62.00
AX-89968907	56.31	62.00
AX-89966864	56.31	62.00
AX-89947967	56.31	62.00
AX-89939046	56.48	62.00
AX-89926823	56.66	62.00
AX-89929071	56.68	62.04
AX-89949905	56.70	62.08
AX-89919747	56.70	62.08
AX-89942952	56.74	62.08
AX-89957807	56.79	62.47
AX-89959157	56.79	62.47
AX-89925974	56.79	62.47
AX-89954186	56.79	62.47
AX-89920817	56.79	62.47
AX-89917053	56.79	62.47
AX-89974057	56.79	62.47
AX-89974329	56.79	62.47
AX-89950327	56.79	62.47
AX-89952708	56.79	62.47
AX-89951112	56.79	62.55
AX-89942402	56.79	62.55
AX-89925562	56.80	62.71
AX-89958640	56.80	62.71
AX-89951777	56.80	62.72
AX-89933107	56.80	62.72
AX-89934729	57.26	62.88
AX-89974983	57.26	62.89
AX-89924061	57.27	63.33
AX-89951666	57.27	63.63
AX-89920444	57.27	64.32
AX-89937944	57.27	64.32
AX-89967815	57.27	64.32
AX-89935640	57.27	64.32
AX-89929217	57.27	64.32
AX-89948567	57.27	64.32
AX-89973856	57.27	64.32
AX-89946640	57.27	64.32
AX-89952072	57.27	64.43
AX-89920124	57.27	64.43
AX-89954932	57.27	64.46
AX-89962910	57.27	64.49
AX-89955942	57.27	64.51
AX-89958586	57.27	64.54
AX-89967022	57.27	64.54
AX-89940984	57.27	64.54
AX-89955912	57.27	64.54
AX-89962039	57.27	64.57
AX-89928626	57.27	64.60
AX-89933778	57.27	64.78
AX-89963556	57.27	64.78
AX-89934160	57.27	64.78
AX-89962101	57.27	64.78
AX-89974956	57.27	64.78
AX-89936525	57.27	64.93
AX-89936697	57.27	64.93
AX-89942935	57.27	64.93
AX-89946735	57.27	64.93
AX-89957355	57.27	64.93
AX-89920821	57.27	64.93
AX-89968830	57.27	64.93
AX-89917179	57.27	64.93
AX-89936869	57.27	64.93
AX-89917995	57.27	64.93
AX-89937886	57.27	64.93
AX-89963181	57.27	65.20
AX-89938001	57.27	65.22
AX-89959113	57.27	65.22
AX-89943829	57.27	65.22
AX-89936757	57.27	65.23
AX-89947526	57.27	66.17
AX-89951736	57.27	66.75
AX-89923520	57.27	66.75
AX-89924390	57.27	66.75
AX-89951898	57.27	66.75
AX-89929495	57.27	66.75
AX-89922889	57.28	67.24
AX-89929586	57.28	67.24
AX-89968369	57.28	67.58
AX-89917536	57.29	67.65
AX-89967049	57.29	67.71
AX-89920675	57.30	67.99
AX-89963780	57.30	67.99
AX-89957075	57.30	67.99
AX-89924284	57.31	67.99
AX-89927879	57.31	67.99
AX-89976159	57.31	68.66
AX-89976226	57.31	68.88
AX-89955643	57.31	68.91
AX-89953780	57.31	68.91
AX-89938192	57.31	69.03
AX-89956378	57.31	69.03
AX-89918389	57.31	69.03
AX-89917743	57.31	69.75
AX-89938739	57.31	69.75
AX-89937561	57.31	69.75
AX-89940291	57.31	69.75
AX-89941076	57.32	69.83
AX-89924487	57.34	69.91
AX-89973991	57.35	69.99
AX-89975721	57.36	69.99
AX-89943675	57.36	69.99
AX-89943438	57.36	69.99
AX-89965290	57.36	69.99
AX-89933619	57.36	70.13
AX-89957845	57.36	70.30
AX-89961138	57.36	70.38
AX-89916893	57.36	70.46
AX-89938811	57.36	70.46
AX-89957976	57.36	71.19
AX-89948326	57.36	71.19
AX-89934404	57.36	71.19
AX-89966298	57.36	71.19
AX-89948681	57.36	71.19
AX-89940408	57.36	71.19
AX-89972041	57.36	71.19
AX-89947259	57.36	71.33
AX-89961088	57.36	71.42
AX-89923866	57.36	71.42
AX-89927548	57.36	71.51
AX-89973065	57.36	71.59
AX-89925175	57.36	71.60
AX-89949228	57.36	71.60
AX-89971313	57.36	71.60
AX-89931854	57.36	71.60
AX-89917252	57.36	71.60
AX-89932718	57.36	71.60
AX-89956815	57.36	71.60
AX-89974908	57.40	71.60
AX-89948256	57.40	71.60
AX-89946878	57.40	71.60
AX-89950211	57.40	71.60
AX-89956487	57.40	71.91
AX-89973108	57.40	71.91
AX-89950560	57.40	72.14
AX-89961730	57.40	72.14
AX-89955852	57.40	72.14
AX-89923648	57.40	73.01
AX-89924506	57.40	73.01
AX-89929555	57.40	73.01
AX-89960446	57.40	73.10
AX-89918517	57.40	73.10
AX-89923991	57.44	73.10
AX-89942909	57.44	73.18
AX-89925470	57.44	73.18
AX-89962136	57.44	73.18
AX-89935770	57.44	73.18
AX-89963353	57.44	73.18
AX-89933449	57.44	73.18
AX-89919354	57.44	73.93
AX-89973051	57.44	73.93
AX-89924543	57.44	73.93
AX-89959367	57.44	73.93
AX-89967294	57.44	73.93
AX-89929880	57.44	73.93
AX-89936200	57.44	73.93
AX-89975231	57.44	73.93
AX-89975831	57.44	73.93
AX-89940062	57.44	73.93
AX-89963624	57.44	73.93
AX-89917562	57.44	73.93
AX-89975136	57.44	74.00
AX-89954509	57.44	74.00
AX-89926277	57.44	74.00
AX-89926737	57.44	74.00
AX-89932853	57.44	74.00
AX-89943590	57.44	74.00
AX-89971579	57.44	74.00
AX-89928439	57.44	74.00
AX-89933841	57.44	74.00
AX-89932791	57.44	74.15
AX-89949186	57.44	74.15
AX-89961065	57.44	74.15
AX-89919539	57.44	74.15
AX-89957677	57.44	74.15
AX-89955651	57.44	74.15
AX-89947655	57.44	74.15
AX-89926389	57.44	74.15
AX-89920338	57.44	74.15
AX-89946047	57.44	74.15
AX-89937595	57.44	74.15
AX-89934525	57.44	74.15
AX-89944083	57.44	76.06
AX-89917320	57.44	76.06
AX-89930263	57.44	76.06
AX-89956701	57.44	76.06
AX-89958472	57.44	76.06
AX-89926958	57.44	76.06
AX-89917952	57.44	76.06
AX-89949885	57.44	76.22
AX-89967670	57.44	76.37
AX-89962117	57.44	76.37
AX-89925432	57.44	76.43
AX-89938558	57.44	76.49
AX-89916496	57.44	76.54
AX-89942065	57.44	76.59
AX-89950639	57.44	76.59
AX-89941070	57.44	76.59
AX-89962860	57.44	76.77
AX-89952961	57.44	76.95
AX-89941890	57.44	77.37
AX-89976326	57.44	77.37
AX-89950430	57.44	77.57
AX-89967235	57.44	78.09
AX-89931491	57.44	78.09
AX-89963729	57.44	78.09
AX-89935807	57.44	78.09
AX-89952673	57.44	78.09
AX-89921423	57.44	78.09
AX-89938962	57.44	78.09
AX-89975606	57.44	78.09
AX-89940414	57.44	78.09
AX-89955343	57.44	78.11
AX-89919899	57.44	78.14
AX-89932578	57.44	78.16
AX-89943996	57.44	78.18
AX-89929886	57.44	78.18
AX-89976725	57.44	78.44
AX-89917785	57.44	78.74
AX-89922960	57.44	78.74
AX-89958712	57.44	78.74
AX-89972873	57.44	78.74
AX-89971350	57.44	78.74
AX-89928629	57.44	78.74
AX-89952926	57.44	79.83
AX-89934665	57.44	79.84
AX-89944874	57.44	79.84
AX-89933763	57.44	79.84
AX-89974977	57.44	79.84
AX-89926999	57.44	79.84
AX-89941064	57.44	79.84
AX-89917829	57.44	79.84
AX-89976037	57.44	79.84
AX-89963417	57.44	79.99
AX-89966687	57.44	80.15
AX-89934460	57.44	80.31
AX-89928089	57.44	80.44
AX-89934319	57.44	80.58
AX-89969913	57.44	80.58
AX-89928041	57.44	80.58
AX-89938021	57.44	80.58
AX-89973306	57.44	80.58
AX-89957201	57.44	80.58
AX-89965273	57.44	80.58
AX-89952075	57.44	80.58
AX-89967906	57.44	80.58
AX-89969032	57.44	80.65
AX-89924277	57.44	80.72
AX-89952004	57.44	80.72
AX-89962752	57.44	80.72
AX-89961084	57.44	80.72
AX-89943995	57.44	81.14
AX-89954894	57.44	81.14
AX-89931108	57.44	81.14
AX-89926913	57.44	81.14
AX-89933303	57.44	81.14
AX-89956672	57.44	81.14
AX-89947167	57.44	81.14
AX-89927866	57.44	81.14
AX-89971994	57.44	81.14
AX-89975745	57.44	81.14
AX-89953916	57.44	81.14
AX-89968900	57.44	81.14
AX-89935923	57.44	81.14
AX-89959993	57.44	81.14
AX-89926243	57.44	81.14
AX-89959283	57.44	81.14
AX-89949244	57.44	81.14
AX-89931883	57.44	81.14
AX-89951985	57.44	81.14
AX-89969123	57.44	81.65
AX-89936443	57.44	82.16
AX-89951562	57.44	82.16
AX-89917935	57.44	82.16
AX-89938809	57.44	82.16
AX-89927248	57.44	82.16
AX-89940541	57.44	82.16
AX-89944111	57.44	82.16
AX-89956529	57.44	82.16
AX-89933592	57.44	82.16
AX-89951867	57.44	82.16
AX-89965910	57.44	82.16
AX-89932946	57.44	82.16
AX-89950839	57.44	82.16
AX-89952894	57.44	82.16
AX-89970363	57.44	82.16
AX-89960599	57.44	82.16
AX-89943787	57.44	82.16
AX-89943698	57.44	82.16
AX-89970012	57.44	82.16
AX-89946631	57.44	82.16
AX-89938652	57.44	82.16
AX-89954971	57.44	82.16
AX-89937661	57.44	82.16
AX-89917165	57.44	82.16
AX-89968184	57.44	82.16
AX-89930773	57.44	82.16
AX-89933481	57.44	82.16
AX-89920189	57.44	82.16
AX-89951893	57.44	82.16
AX-89959977	57.44	82.16
AX-89974700	57.44	82.16
AX-89930809	57.44	82.16
AX-89949642	57.44	82.16
AX-89923667	57.44	82.16
AX-89937383	57.44	82.16
AX-89949521	57.44	82.16
AX-89944969	57.44	82.16
AX-89929936	57.44	82.16
AX-89937099	57.44	82.16
AX-89928837	57.44	82.16
AX-89959829	57.44	82.16
AX-89955825	57.44	82.16
AX-89920826	57.44	82.16
AX-89974834	57.44	82.16
AX-89925390	57.44	82.16
AX-89929772	57.44	82.16
AX-89953029	57.44	82.16
AX-89962925	57.44	82.16
AX-89945432	57.44	82.16
AX-89958018	57.44	82.16
AX-89970043	57.44	82.16
AX-89954799	57.44	82.16
AX-89942084	57.44	82.16
AX-89954382	57.44	82.16
AX-89937747	57.44	82.16
AX-89953404	57.44	82.29
AX-89931909	57.44	82.29
AX-89917204	57.44	82.29
AX-89933063	57.44	82.29
AX-89966668	57.44	82.29
AX-89934386	57.44	82.29
AX-89927470	57.44	82.29
AX-89963682	57.44	82.29
AX-89941088	57.44	82.29
AX-89954421	57.44	82.29
AX-89970135	57.44	82.29
AX-89953568	57.44	82.29
AX-89930767	57.44	82.29
AX-89941964	57.44	82.29
AX-89944250	57.44	82.29
AX-89942700	57.44	82.29
AX-89956418	57.44	82.29
AX-89916876	57.44	82.29
AX-89972863	57.44	82.29
AX-89936404	57.44	82.29
AX-89960690	57.44	82.29
AX-89928079	57.44	82.29
AX-89939288	57.44	82.29
AX-89938396	57.44	82.29
AX-89950879	57.44	82.29
AX-89960643	57.44	82.29
AX-89955419	57.44	82.29
AX-89957827	57.44	82.29
AX-89957716	57.44	82.29
AX-89951921	57.44	82.29
AX-89974071	57.44	82.29
AX-89932449	57.44	82.29
AX-89939572	57.44	82.29
AX-89953068	57.44	82.29
AX-89945720	57.44	82.29
AX-89942668	57.44	82.29
AX-89960403	57.44	82.29
AX-89927921	57.44	82.29
AX-89968975	57.44	82.29
AX-89953537	57.44	82.29
AX-89942732	57.44	82.29
AX-89961986	57.44	82.29
AX-89954232	57.44	82.29
AX-89964587	57.44	82.29
AX-89956885	57.44	82.29
AX-89962902	57.44	82.29
AX-89927440	57.44	82.29
AX-89952456	57.44	82.29
AX-89951713	57.44	82.29
AX-89955075	57.44	82.29
AX-89975768	57.44	82.29
AX-89970074	57.44	82.29
AX-89949889	57.44	82.29
AX-89969320	57.44	82.29
AX-89963948	57.44	82.29
AX-89927111	57.44	82.29
AX-89924378	57.44	82.29
AX-89923613	57.44	82.29
AX-89971312	57.44	82.29
AX-89922495	57.44	82.29
AX-89959666	57.44	82.29
AX-89949319	57.44	82.29
AX-89928481	57.44	82.29
AX-89929258	57.44	82.29
AX-89975730	57.44	82.29
AX-89918483	57.44	82.29
AX-89964838	57.44	82.29
AX-89919827	57.44	82.49
AX-89955098	57.44	82.63
AX-89950580	57.44	82.63
AX-89931846	57.44	82.63
AX-89942185	57.44	82.63
AX-89954498	57.44	82.63
AX-89949836	57.44	82.63
AX-89964668	57.44	82.63
AX-89929818	57.44	82.63
AX-89975027	57.44	82.63
AX-89958007	57.44	82.63
AX-89957446	57.44	82.63
AX-89925203	57.44	82.63
AX-89920332	57.44	82.63
AX-89927770	57.44	82.63
AX-89952728	57.44	82.63
AX-89956615	57.44	83.96
AX-89944688	57.44	84.04
AX-89940237	57.44	84.04
AX-89948967	57.44	84.04
AX-89965849	57.44	84.04
AX-89974374	57.44	84.04
AX-89967557	57.44	84.04
AX-89927590	57.44	84.04
AX-89922518	57.44	84.04
AX-89931054	57.44	84.04
AX-89951880	57.44	84.04
AX-89958371	57.44	84.04
AX-89925673	57.44	84.04
AX-89944750	57.44	84.04
AX-89947626	57.44	84.04
AX-89961185	57.44	84.04
AX-89950109	57.44	84.04
AX-89947271	57.44	84.04
AX-89974711	57.44	84.04
AX-89961094	57.44	84.04
AX-89962884	57.44	84.04
AX-89920240	57.44	84.04
AX-89973974	57.44	84.04
AX-89927290	57.44	84.04
AX-89929612	57.44	84.04
AX-89967438	57.44	84.13
AX-89942531	57.44	84.13
AX-89934094	57.44	84.30
AX-89917664	57.44	84.37
AX-89954856	57.44	84.37
AX-89936368	57.44	84.38
AX-89935708	57.44	84.38
AX-89959553	57.44	84.49
AX-89927775	57.44	84.59
AX-89933562	57.44	84.59
AX-89976140	57.44	84.59
AX-89950956	57.44	84.59
AX-89958723	57.44	84.59
AX-89955459	57.44	84.59
AX-89936219	57.44	84.59
AX-89947002	57.44	84.59
AX-89922877	57.44	84.59
AX-89919150	57.44	84.59
AX-89927928	57.44	84.59
AX-89972462	57.44	84.59
AX-89928208	57.44	84.61
AX-89951427	57.44	84.62
AX-89941686	57.44	84.86
AX-89927926	57.44	84.86
AX-89925581	57.44	84.86
AX-89955968	57.44	86.15
AX-89968124	57.44	86.15
AX-89931562	57.44	86.15
AX-89966383	57.44	86.15
AX-89917586	57.44	86.15
AX-89918826	57.44	86.57
AX-89976822	57.44	86.58
AX-89977045	57.44	86.58
AX-89971528	57.44	86.64
AX-89970753	57.44	86.69
AX-89969128	57.44	87.23
AX-89924585	57.44	87.39
AX-89952264	57.44	87.40
AX-89967986	57.44	87.40
AX-89949234	57.44	87.40
AX-89969526	57.44	87.40
AX-89975770	57.44	87.40
AX-89958587	57.44	87.40
AX-89930456	57.44	87.40
AX-89937167	57.44	87.40
AX-89934884	57.44	87.40
AX-89916970	57.44	87.40
AX-89917454	57.44	87.40
AX-89948029	57.44	87.40
AX-89920919	57.44	87.41
AX-89965291	57.44	87.70
AX-89927334	57.44	88.12
AX-89964027	57.44	88.12
AX-89947113	57.44	88.23
AX-89937450	57.44	88.27
AX-89935503	57.44	88.31
AX-89928534	57.44	88.34
AX-89922455	57.44	88.34
AX-89961492	57.44	88.34
AX-89936737	57.44	88.34
AX-89942387	57.44	88.34
AX-89953059	57.44	88.34
AX-89922876	57.44	88.34
AX-89957298	57.44	88.35
AX-89955713	57.44	88.75
AX-89956798	57.44	88.87
AX-89918168	57.44	88.87
AX-89975313	57.44	88.87
AX-89947313	57.44	88.87
AX-89951231	57.44	88.87
AX-89964336	57.44	88.87
AX-89947320	57.44	88.87
AX-89972035	57.44	88.87
AX-89940061	57.44	88.87
AX-89955929	57.44	88.87
AX-89957557	57.44	88.87
AX-89934366	57.47	88.87
AX-89948017	57.50	88.87
AX-89941738	57.53	88.87
AX-89927052	57.56	88.87
AX-89940786	57.59	88.87
AX-89933499	57.62	88.87
AX-89948111	57.65	88.92
AX-89944687	57.68	88.92
AX-89938365	57.71	89.04
AX-89950557	57.74	89.04
AX-89957165	57.77	89.04
AX-89955246	57.80	89.04
AX-89920942	57.83	89.04
AX-89925428	57.86	90.49
AX-89945732	57.89	90.86
AX-89926275	57.92	90.99
AX-89926039	57.95	91.00
AX-89943355	57.98	91.00
AX-89941903	58.01	91.00
AX-89924972	58.04	91.00
AX-89939137	58.07	91.00
AX-89955932	58.07	91.07
AX-89927894	58.07	91.13
AX-89927374	58.07	91.13
AX-89956319	58.07	91.27
AX-89970487	58.07	91.40
AX-89939807	58.07	91.50
AX-89976013	58.07	91.50
AX-89970275	58.07	91.50
AX-89947124	58.07	91.50
AX-89926762	58.70	91.50
AX-89974595	58.70	91.50
AX-89958365	58.70	91.50
AX-89975893	58.70	91.50
AX-89929945	58.70	91.50
AX-89974241	58.70	91.50
AX-89920457	58.70	91.50
AX-89925623	58.70	91.50
AX-89962244	58.70	91.50
AX-89950942	58.71	91.50
AX-89964209	58.72	91.50
AX-89964241	58.73	91.96
AX-89930782	58.73	92.21
AX-89925526	58.74	92.47
AX-89923940	58.74	92.47
AX-89942798	58.74	92.47
AX-89950282	58.74	92.47
AX-89967455	58.74	92.79
AX-89920854	58.74	93.47
AX-89967926	58.74	93.50
AX-89974997	58.74	93.63
AX-89970091	58.74	93.78
AX-89967190	58.74	93.78
AX-89933328	58.74	93.79
AX-89926385	58.74	93.88
AX-89920101	58.74	93.97
AX-89931561	58.74	93.98
AX-89933698	58.74	93.98
AX-89969522	58.74	93.98
AX-89918656	58.74	93.98
AX-89966682	58.74	93.98
AX-89918163	58.74	95.56
AX-89918217	58.74	95.56
AX-89946675	58.74	95.56
AX-89938363	58.74	95.56
AX-89922418	58.74	95.56
AX-89936767	58.74	95.56
AX-89919253	58.74	95.56
AX-89932474	58.74	95.56
AX-89961083	58.74	95.56
AX-89931687	58.74	95.94
AX-89941853	58.74	95.94
AX-89924691	58.74	95.94
AX-89973763	58.74	95.94
AX-89926884	58.74	95.94
AX-89918760	58.74	95.94
AX-89936267	58.74	95.94
AX-89920398	58.74	96.11
AX-89938231	58.74	96.12
AX-89929909	58.74	96.12
AX-89959090	58.74	96.40
AX-89953439	58.74	96.41
AX-89938118	58.74	97.29
AX-89931999	58.74	97.50
AX-89931784	58.74	97.50
AX-89937637	58.74	97.50
AX-89924606	58.74	97.50
AX-89930447	58.74	97.50
AX-89948889	58.74	97.50
AX-89961509	58.74	97.55
AX-89929456	58.74	97.60
AX-89929786	58.74	97.60
AX-89946433	58.74	97.60
AX-89938576	58.74	97.60
AX-89944171	58.74	97.60
AX-89938119	58.74	97.60
AX-89940971	58.74	97.60
AX-89950735	58.74	97.60
AX-89947835	58.74	97.95
AX-89931056	58.74	97.95
AX-89949351	58.74	97.95
AX-89973542	58.74	98.07
AX-89965811	58.74	98.19
AX-89916842	58.74	98.31
AX-89928086	58.74	98.31
AX-89919825	58.74	98.31
AX-89956055	58.74	98.31
AX-89917893	58.74	98.31
AX-89952438	58.74	98.31
AX-89946294	58.74	98.31
AX-89936384	58.74	98.31
AX-89975013	58.74	98.31
AX-89936517	58.74	98.31
AX-89956739	58.74	98.31
AX-89949519	58.74	101.77
AX-89920284	58.74	103.40
AX-89940442	58.74	103.40
AX-89963470	58.74	103.40
AX-89938352	58.94	103.41
AX-89921118	59.13	103.41
AX-89917572	59.32	103.41
AX-89972826	59.39	103.41
AX-89941004	59.39	103.41
AX-89948183	59.39	103.41
AX-89946831	59.39	103.52
AX-89945529	59.39	103.52
AX-89943177	59.39	103.52
AX-89941843	59.39	103.52
AX-89917202	59.39	103.53
AX-89921939	59.39	103.60
AX-89941358	59.39	103.81
AX-89973136	59.39	103.96
AX-89938777	59.39	103.96
AX-89961189	59.39	104.08
AX-89974552	59.39	104.32
AX-89944406	59.39	104.55
AX-89966785	59.41	104.60
AX-89975935	59.44	104.98
AX-89937164	59.44	105.14
AX-89941060	59.44	105.14
AX-89949633	59.44	105.14
AX-89975698	59.44	105.14
AX-89955895	59.48	105.14
AX-89975362	59.52	105.14
AX-89928627	59.56	105.14
AX-89922517	59.56	105.14
AX-89944021	59.56	105.27
AX-89936379	59.56	105.72
AX-89917600	59.56	105.72
AX-89963234	59.56	105.79
AX-89975689	59.56	105.79
AX-89934835	59.56	105.79
AX-89976154	59.56	105.79
AX-89942720	59.56	105.79
AX-89916505	59.56	105.79
AX-89921302	59.56	105.79
AX-89973007	59.56	106.26
AX-89944710	59.56	106.32
AX-89950774	59.56	106.37
AX-89917629	59.68	106.49
AX-89945255	59.79	106.61
AX-89920392	59.80	106.61
AX-89923332	59.80	106.62
AX-89973874	59.80	107.04
AX-89936949	59.80	107.05
AX-89953027	59.85	107.06
AX-89947136	59.90	107.06
AX-89933544	59.96	107.07
AX-89922625	60.01	107.16
AX-89929200	60.02	107.25
AX-89944507	60.03	107.33
AX-89924876	60.03	107.42
AX-89954268	60.03	107.42
AX-89936763	60.03	107.42
AX-89917654	60.03	107.42
AX-89945020	60.03	107.42
AX-89968370	60.03	108.50
AX-89973691	60.03	109.03
AX-89918127	60.03	109.03
AX-89939219	60.03	109.03
AX-89963045	60.03	109.03
AX-89970086	60.03	109.09
AX-89921836	60.03	109.16
AX-89968501	60.03	109.16
AX-89942576	60.03	109.16
AX-89953202	60.03	109.80
AX-89920153	60.03	109.80
AX-89971287	60.03	109.80
AX-89932488	60.03	109.80
AX-89975695	60.03	110.32
AX-89927087	60.03	110.33
AX-89964620	60.03	110.34
AX-89916891	60.03	110.59
AX-89962083	60.06	110.59
AX-89969557	60.09	110.59
AX-89933334	60.12	110.59
AX-89966099	60.15	110.59
AX-89920894	60.15	110.63
AX-89932441	60.15	110.78
AX-89936212	60.15	111.18
AX-89965957	60.15	111.18
AX-89951094	60.15	111.18
AX-89945300	60.15	111.18
AX-89925551	60.15	111.18
AX-89925129	60.15	111.18
AX-89959940	60.15	111.18
AX-89967166	60.15	111.18
AX-89936812	60.15	111.18
AX-89959007	60.15	111.57
AX-89951962	60.15	111.62
AX-89926964	60.15	111.85
AX-89941796	60.15	111.86
AX-89938111	60.15	111.86
AX-89963051	60.15	111.86
AX-89963160	60.23	111.86
AX-89918404	60.31	111.86
AX-89923010	60.39	111.86
AX-89928669	60.39	112.04
AX-89935517	60.39	112.04
AX-89940250	60.39	112.05
AX-89967156	60.39	113.09
AX-89927723	60.39	113.37
AX-89967231	60.39	113.65
AX-89954597	60.39	113.99
AX-89960991	60.39	114.00
AX-89921374	60.39	114.00
AX-89962781	60.39	114.18
AX-89920291	60.39	114.18
AX-89926224	60.39	114.18
AX-89940512	60.39	114.18
AX-89941882	60.39	114.18
AX-89947684	60.39	114.18
AX-89926007	60.39	114.18
AX-89950773	60.39	114.18
AX-89923467	60.39	114.18
AX-89940579	60.39	114.18
AX-89934295	60.39	114.18
AX-89929712	60.39	114.27
AX-89932705	60.39	114.36
AX-89963211	60.39	114.36
AX-89964015	60.39	114.36
AX-89927039	60.39	114.36
AX-89922626	60.39	114.36
AX-89977049	60.39	114.36
AX-89940582	60.39	114.37
AX-89923339	60.39	114.44
AX-89937443	60.39	115.16
AX-89932664	60.39	116.33
AX-89951498	60.43	116.33
AX-89968325	60.43	116.33
AX-89937820	60.43	116.33
AX-89942893	60.43	116.33
AX-89967361	60.43	116.33
AX-89925200	60.43	116.33
AX-89917492	60.43	116.33
AX-89944049	60.43	116.33
AX-89962611	60.43	117.30
AX-89917447	60.43	117.31
AX-89947596	60.43	117.31
AX-89954686	60.43	117.49
AX-89943340	60.43	117.49
AX-89956783	60.43	117.49
AX-89942621	60.43	117.49
AX-89970953	60.43	117.49
AX-89971847	60.43	117.49
AX-89931628	60.43	117.49
AX-89971639	60.43	117.59
AX-89921203	60.43	117.88
AX-89945125	60.43	118.17
AX-89932009	60.43	118.17
AX-89962995	60.43	118.17
AX-89944638	60.50	118.17
AX-89952472	60.53	119.10
AX-89936729	60.56	119.10
AX-89941047	60.56	119.10
AX-89917124	60.56	119.10
AX-89921190	60.56	119.60
AX-89970118	60.56	119.60
AX-89964696	60.56	120.57
AX-89946653	60.56	120.57
AX-89933255	60.56	120.75
AX-89923215	60.56	120.75
AX-89976672	60.56	120.75
AX-89973729	60.56	120.75
AX-89968888	60.56	120.75
AX-89928523	60.56	120.75
AX-89923387	60.56	120.75
AX-89940138	60.56	120.75
AX-89969035	60.56	120.75
AX-89959583	60.56	120.75
AX-89921029	60.56	121.31
AX-89931496	60.56	121.32
AX-89952144	60.56	121.32
AX-89956521	60.56	121.32
AX-89974325	60.56	121.32
AX-89950227	60.56	121.32
AX-89941845	60.60	121.32
AX-89940575	60.65	121.32
AX-89948632	60.65	121.32
AX-89958409	60.65	121.32
AX-89916700	60.65	121.32
AX-89920017	60.65	121.32
AX-89946582	60.65	121.32
AX-89922845	60.65	121.32
AX-89975861	60.69	121.32
AX-89922704	60.73	121.83
AX-89931694	60.78	121.83
AX-89938973	60.82	121.83
AX-89934937	60.86	121.93
AX-89926300	60.86	121.94
AX-89927642	60.86	121.94
AX-89919473	60.86	121.94
AX-89936268	60.86	121.96
AX-89938518	60.86	122.42
AX-89959854	60.86	122.95
AX-89957043	60.86	122.95
AX-89936883	60.86	122.95
AX-89943523	60.86	122.95
AX-89930866	60.86	122.95
AX-89964786	60.86	122.95
AX-89952778	60.86	122.95
AX-89952356	60.86	122.95
AX-89941802	60.86	122.95
AX-89931661	60.86	123.08
AX-89953308	60.86	123.28
AX-89969854	60.86	123.35
AX-89942972	60.86	123.77
AX-89943043	60.87	123.81
AX-89962714	60.87	123.81
AX-89974184	60.88	123.81
AX-89976640	60.89	123.81
AX-89928821	60.90	123.81
AX-89970765	60.90	123.81
AX-89925751	60.91	123.81
AX-89964935	60.92	123.81
AX-89946511	60.93	123.81
AX-89963589	60.94	124.08
AX-89922153	60.95	124.11
AX-89966333	60.95	124.11
AX-89962916	60.95	124.11
AX-89969297	60.95	124.32
AX-89938632	60.95	124.32
AX-89933532	60.95	124.32
AX-89944086	60.95	124.32
AX-89963625	60.95	124.32
AX-89954600	60.95	124.32
AX-89948639	60.95	124.32
AX-89924381	60.95	124.32
AX-89951360	60.95	124.78
AX-89939010	60.95	124.91
AX-89921505	60.95	124.97
AX-89919498	60.95	124.97
AX-89931896	60.95	125.26
AX-89959250	60.95	125.26
AX-89933400	60.95	125.26
AX-89921456	60.95	125.26
AX-89928899	60.95	125.26
AX-89964985	60.95	125.26
AX-89961331	60.95	125.26
AX-89960920	60.95	125.47
AX-89959081	60.95	125.72
AX-89923419	60.95	125.97
AX-89944837	60.95	125.98
AX-89963442	60.95	126.06
AX-89931792	60.95	126.06
AX-89933427	60.97	126.06
AX-89975662	61.00	126.06
AX-89966584	61.00	126.35
AX-89965505	61.00	126.45
AX-89969787	61.00	126.68
AX-89942131	61.00	126.70
AX-89968605	61.00	126.72
AX-89923606	61.00	127.49
AX-89950474	61.00	127.50
AX-89959965	61.00	127.51
AX-89920477	61.00	127.51
AX-89950609	61.00	127.57
AX-89956413	61.00	127.58
AX-89917955	61.00	127.58
AX-89938414	61.00	127.58
AX-89971059	61.05	127.58
AX-89927537	61.05	127.59
AX-89941405	61.05	128.23
AX-89971339	61.05	128.23
AX-89938912	61.05	128.23
AX-89970772	61.05	128.25
AX-89932049	61.05	128.49
AX-89925573	61.05	128.80
AX-89930216	61.05	128.83
AX-89929365	61.05	128.83
AX-89921495	61.05	128.83
AX-89938555	61.05	128.83
AX-89917864	61.05	128.83
AX-89941254	61.05	128.83
AX-89933208	61.05	128.91
AX-89935710	61.05	128.91
AX-89970172	61.05	129.02
AX-89953860	61.05	129.13
AX-89971460	61.05	129.23
AX-89941220	61.05	129.24
AX-89936584	61.05	129.56
AX-89949092	61.05	129.56
AX-89945195	61.05	129.56
AX-89971541	61.05	129.56
AX-89941312	61.05	129.86
AX-89933013	61.05	130.13
AX-89933187	61.05	130.13
AX-89955207	61.05	130.47
AX-89941409	61.05	130.48
AX-89924472	61.05	130.48
AX-89945160	61.05	130.48
AX-89963809	61.05	130.48
AX-89975567	61.05	130.48
AX-89955876	61.05	130.48
AX-89964844	61.05	130.48
AX-89968189	61.05	130.48
AX-89965008	61.05	130.48
AX-89951768	61.05	130.48
AX-89919377	61.05	130.48
AX-89946097	61.05	130.48
AX-89947100	61.05	130.48
AX-89938416	61.05	130.48
AX-89942221	61.05	131.09
AX-89946561	61.05	131.11
AX-89947709	61.05	131.11
AX-89951715	61.05	131.11
AX-89946077	61.05	131.17
AX-89965667	61.05	131.23
AX-89933118	61.05	131.24
AX-89949978	61.05	131.39
AX-89943856	61.05	131.65
AX-89969519	61.05	131.67
AX-89921717	61.05	131.68
AX-89955370	61.05	131.68
AX-89954582	61.05	131.68
AX-89955828	61.05	131.68
AX-89917072	61.05	132.26
AX-89952094	61.05	132.26
AX-89923358	61.05	132.26
AX-89922232	61.05	132.26
AX-89958128	61.05	132.26
AX-89929672	61.05	132.26
AX-89960742	61.05	133.33
AX-89921752	61.05	133.33
AX-89928333	61.05	133.33
AX-89952449	61.05	133.33
AX-89928284	61.05	133.33
AX-89964862	61.05	133.33
AX-89948986	61.05	133.33
AX-89933587	61.05	133.33
AX-89921306	61.05	133.33
AX-89976747	61.05	133.33
AX-89962539	61.05	133.33
AX-89975198	61.05	133.33
AX-89944616	61.05	133.46
AX-89933042	61.05	133.69
AX-89966840	61.05	133.69
AX-89946075	61.05	133.69
AX-89931486	61.05	133.69
AX-89930448	61.05	133.69
AX-89956426	61.05	133.69
AX-89945360	61.05	133.76
AX-89947808	61.05	133.76
AX-89916515	61.05	133.76
AX-89966533	61.05	133.76
AX-89926896	61.05	133.76
AX-89946275	61.05	133.76
AX-89958379	61.10	133.77
AX-89920963	61.10	133.78
AX-89953016	61.12	133.83
AX-89928639	61.14	133.83
AX-89958552	61.16	134.56
AX-89923570	61.16	134.56
AX-89965377	61.16	134.56
AX-89930405	61.16	134.56
AX-89923008	61.16	134.56
AX-89918770	61.16	134.56
AX-89935341	61.16	134.56
AX-89940571	61.16	134.70
AX-89946870	61.16	135.08
AX-89975739	61.16	135.31
AX-89924340	61.16	135.31
AX-89966706	61.16	135.39
AX-89938460	61.22	135.39
AX-89947203	61.29	135.39
AX-89927370	61.29	135.39
AX-89942790	61.29	135.39
AX-89975150	61.29	135.39
AX-89927576	61.29	135.39
AX-89935021	61.29	135.42
AX-89929545	61.29	135.45
AX-89959122	61.29	135.45
AX-89917079	61.29	135.45
AX-89965190	61.29	135.85
AX-89970085	61.29	135.85
AX-89919540	61.29	135.93
AX-89955210	61.29	136.01
AX-89958245	61.29	136.09
AX-89917421	61.29	136.17
AX-89953407	61.43	136.24
AX-89929347	61.43	136.32
AX-89938277	61.43	136.40
AX-89925924	61.43	136.40
AX-89950877	61.47	136.48
AX-89920246	61.47	136.48
AX-89967149	61.47	136.48
AX-89969117	61.47	136.48
AX-89955058	61.47	136.48
AX-89943103	61.47	136.48
AX-89974012	61.47	136.48
AX-89957922	61.51	136.48
AX-89925453	61.54	136.48
AX-89961573	61.59	136.91
AX-89919605	61.59	137.02
AX-89922303	61.59	137.26
AX-89922267	61.59	137.26
AX-89958288	61.59	137.26
AX-89920048	61.59	137.26
AX-89958218	61.59	137.26
AX-89936801	61.59	137.26
AX-89967796	61.59	137.47
AX-89919466	61.59	137.67
AX-89930713	61.59	137.67
AX-89929229	61.59	137.70
AX-89951974	61.59	137.70
AX-89938489	61.59	137.73
AX-89949903	61.60	137.76
AX-89932985	61.61	137.79
AX-89935662	61.62	137.79
AX-89947353	61.63	137.79
AX-89917609	61.63	137.79
AX-89930716	61.63	137.79
AX-89956458	61.63	137.79
AX-89921615	61.63	137.79
AX-89921887	61.63	137.79
AX-89934119	61.63	137.79
AX-89976622	61.63	137.79
AX-89947345	61.63	137.79
AX-89950266	61.63	137.79
AX-89925308	61.63	137.79
AX-89970099	61.63	137.79
AX-89945198	61.63	137.79
AX-89967559	61.63	137.79
AX-89975607	61.80	137.79
AX-89953844	61.80	137.79
AX-89962906	61.80	137.79
AX-89917638	61.80	137.80
AX-89925475	61.80	137.80
AX-89970184	61.80	137.99
AX-89923567	61.80	138.17
AX-89946269	61.80	138.17
AX-89925550	61.80	138.17
AX-89939794	61.80	138.20
AX-89941691	61.80	138.29
AX-89950542	61.80	138.80
AX-89946941	61.80	138.80
AX-89927124	61.80	138.80
AX-89963621	61.80	138.80
AX-89944476	61.80	138.80
AX-89922416	61.80	138.80
AX-89963888	61.80	138.80
AX-89931595	61.80	138.80
AX-89936028	61.80	138.80
AX-89936021	61.80	138.88
AX-89932427	61.80	139.72
AX-89924062	61.80	139.76
AX-89934475	61.80	139.87
AX-89926905	61.80	139.87
AX-89931864	61.80	139.87
AX-89919560	61.80	139.87
AX-89938523	61.80	139.87
AX-89921193	61.80	139.87
AX-89921364	61.80	139.87
AX-89943545	61.80	140.46
AX-89936321	61.80	140.47
AX-89974034	61.80	140.48
AX-89943433	61.80	140.50
AX-89938076	61.80	140.71
AX-89932925	61.84	140.80
AX-89926595	61.84	140.80
AX-89968769	61.84	140.80
AX-89925954	61.84	140.80
AX-89940791	61.84	140.80
AX-89973157	61.97	140.80
AX-89954727	61.99	140.80
AX-89957229	62.01	140.80
AX-89941002	62.01	140.80
AX-89943785	62.01	140.80
AX-89962370	62.01	140.80
AX-89958476	62.01	140.80
AX-89943901	62.01	140.80
AX-89967586	62.01	140.80
AX-89962390	62.01	140.80
AX-89935443	62.01	140.80
AX-89929678	62.01	141.44
AX-89948613	62.01	141.44
AX-89972672	62.01	141.44
AX-89942936	62.01	141.44
AX-89935074	62.01	141.44
AX-89953808	62.01	141.44
AX-89920070	62.02	141.45
AX-89928337	62.03	141.60
AX-89924261	62.03	141.75
AX-89965894	62.04	141.75
AX-89974245	62.04	141.76
AX-89959050	62.05	141.76
AX-89962581	62.05	141.76
AX-89966186	62.05	141.76
AX-89934697	62.05	141.76
AX-89926655	62.05	141.76
AX-89956185	62.05	141.76
AX-89930916	62.05	141.76
AX-89933260	62.05	141.76
AX-89945139	62.05	141.76
AX-89944340	62.05	141.76
AX-89933556	62.14	142.18
AX-89962297	62.14	142.43
AX-89975420	62.14	142.68
AX-89916885	62.14	142.68
AX-89936654	62.14	142.68
AX-89956271	62.14	142.89
AX-89941994	62.14	142.90
AX-89969351	62.14	142.90
AX-89974390	62.14	142.90
AX-89940336	62.14	142.90
AX-89962649	62.14	142.90
AX-89936938	62.14	143.20
AX-89916769	62.14	143.49
AX-89945503	62.14	143.49
AX-89920732	62.14	143.49
AX-89954165	62.15	143.49
AX-89933015	62.17	144.16
AX-89919926	62.18	144.22
AX-89917801	62.18	144.22
AX-89955982	62.18	144.22
AX-89933137	62.18	144.22
AX-89928203	62.18	144.22
AX-89959740	62.18	144.22
AX-89965625	62.18	144.22
AX-89968459	62.18	144.22
AX-89975859	62.18	144.53
AX-89949674	62.18	144.53
AX-89945104	62.18	144.53
AX-89944976	62.25	144.53
AX-89944020	62.31	144.53
AX-89967016	62.31	144.53
AX-89919636	62.48	144.77
AX-89971303	62.48	144.77
AX-89922941	62.48	144.77
AX-89950813	62.48	144.77
AX-89974825	62.48	144.77
AX-89928827	62.48	144.77
AX-89953587	62.48	144.77
AX-89974964	62.48	144.77
AX-89921113	62.48	144.80
AX-89919901	62.48	144.83
AX-89969353	62.48	144.83
AX-89925716	62.48	144.83
AX-89928154	62.48	144.83
AX-89953355	62.48	144.83
AX-89937614	62.48	144.83
AX-89975671	62.48	144.83
AX-89957823	62.48	145.54
AX-89962570	62.48	145.54
AX-89965628	62.48	145.77
AX-89924619	62.48	145.77
AX-89962029	62.48	145.77
AX-89977052	62.48	145.77
AX-89975349	62.48	145.77
AX-89917704	62.48	146.44
AX-89963052	62.48	146.44
AX-89952486	62.48	146.44
AX-89933164	62.48	146.44
AX-89942231	62.48	146.44
AX-89968690	62.48	146.44
AX-89929605	62.48	146.44
AX-89933737	62.48	146.44
AX-89927968	62.48	146.44
AX-89923966	62.48	146.66
AX-89917862	62.57	147.11
AX-89973866	62.65	147.20
AX-89924855	62.65	147.25
AX-89947577	62.65	147.25
AX-89924082	62.65	147.25
AX-89974996	62.65	147.25
AX-89931133	62.69	147.25
AX-89969082	62.69	147.25
AX-89941648	62.69	147.27
AX-89956076	62.69	147.29
AX-89947475	62.69	147.31
AX-89936702	62.69	147.31
AX-89938850	62.69	147.35
AX-89976366	62.69	147.39
AX-89946801	62.69	147.39
AX-89919678	62.69	147.39
AX-89922679	62.69	147.39
AX-89963935	62.69	147.54
AX-89928617	62.69	147.54
AX-89950511	62.69	147.54
AX-89963194	62.69	147.54
AX-89945169	62.69	147.54
AX-89939157	62.69	147.54
AX-89916517	62.69	147.76
AX-89962290	62.69	147.98
AX-89922254	62.69	148.32
AX-89969975	62.69	148.32
AX-89928261	62.69	148.32
AX-89938240	62.69	148.32
AX-89973681	62.69	148.32
AX-89932371	62.94	148.92
AX-89947586	62.94	149.04
AX-89951899	62.94	149.22
AX-89966577	62.94	149.33
AX-89950061	62.94	149.52
AX-89960159	62.94	149.76
[truncated: 147 more rows]

## Sheet: Chr09
All SNPs	Male	Female
AX-89967135	0.00	0.00
AX-89971721	0.01	0.01
AX-89934824	0.01	0.01
AX-89969770	0.01	0.01
AX-89964414	0.01	0.01
AX-89971544	0.02	0.01
AX-89923084	1.54	0.06
AX-89970546	1.64	0.11
AX-89953477	4.53	0.13
AX-89936908	7.41	0.14
AX-89955284	10.77	0.15
AX-89939681	13.46	0.29
AX-89939121	21.44	0.37
AX-89960438	21.47	0.37
AX-89971091	21.49	0.37
AX-89939041	21.50	0.37
AX-89939957	21.53	0.37
AX-89946399	21.96	0.37
AX-89963735	22.60	0.37
AX-89961634	23.44	0.37
AX-89926546	24.35	0.37
AX-89976560	24.35	0.37
AX-89966803	24.35	0.37
AX-89920496	24.35	0.37
AX-89946402	24.35	0.37
AX-89971077	24.35	0.71
AX-89931790	24.35	0.78
AX-89920816	26.41	0.85
AX-89930551	26.41	0.86
AX-89965230	26.41	1.21
AX-89974714	26.41	1.43
AX-89970465	26.41	1.66
AX-89932521	26.55	1.74
AX-89963893	26.55	1.83
AX-89968346	27.51	1.83
AX-89945557	27.52	1.91
AX-89971023	27.75	1.91
AX-89971116	27.98	1.91
AX-89950704	27.98	2.15
AX-89971638	27.98	2.44
AX-89963704	30.09	2.60
AX-89972374	30.39	2.60
AX-89963712	30.39	2.60
AX-89976724	30.60	2.60
AX-89941938	31.98	2.77
AX-89957773	31.99	2.78
AX-89964138	32.17	2.78
AX-89973804	32.59	2.81
AX-89916741	32.89	3.35
AX-89964101	32.91	4.33
AX-89918791	32.91	4.33
AX-89949138	32.91	4.33
AX-89972667	33.25	4.33
AX-89972252	33.28	4.66
AX-89960547	33.29	4.71
AX-89970955	33.29	4.72
AX-89963456	33.29	4.85
AX-89950641	33.29	5.55
AX-89970109	33.29	5.55
AX-89962361	33.29	5.55
AX-89920321	33.29	5.55
AX-89931580	33.29	5.55
AX-89920310	33.43	5.71
AX-89975437	33.58	5.73
AX-89966935	33.58	6.49
AX-89935416	33.97	6.80
AX-89972655	33.97	6.80
AX-89933506	33.97	6.80
AX-89932417	33.97	6.80
AX-89953997	33.97	6.80
AX-89971045	33.97	6.80
AX-89970209	33.97	6.80
AX-89944911	33.97	6.80
AX-89972914	33.97	6.80
AX-89918855	33.97	6.80
AX-89955119	33.97	6.80
AX-89971613	33.97	6.92
AX-89963950	34.08	6.96
AX-89943729	34.70	8.81
AX-89970780	34.70	8.81
AX-89925835	34.70	9.07
AX-89972348	34.70	9.07
AX-89935535	34.70	9.78
AX-89947109	34.70	10.03
AX-89923229	34.70	10.06
AX-89964749	34.75	10.07
AX-89973184	34.81	10.07
AX-89962732	34.81	10.07
AX-89940296	35.11	10.07
AX-89963878	35.11	10.07
AX-89957776	35.11	10.08
AX-89923452	35.11	10.08
AX-89964277	35.37	10.08
AX-89935632	35.37	10.20
AX-89947953	35.37	10.77
AX-89919833	35.37	11.69
AX-89970468	35.37	11.69
AX-89948930	35.37	11.70
AX-89964064	35.43	11.70
AX-89922849	35.45	11.70
AX-89935810	35.53	11.70
AX-89929873	35.59	11.70
AX-89922922	35.65	11.70
AX-89947666	35.65	11.80
AX-89961158	35.65	11.80
AX-89960432	35.65	11.80
AX-89969830	35.65	11.82
AX-89920297	35.65	12.19
AX-89947243	35.65	12.38
AX-89939256	35.65	12.42
AX-89925882	35.65	12.43
AX-89962040	35.65	12.43
AX-89973268	35.65	12.43
AX-89961366	35.66	13.50
AX-89926317	35.98	14.60
AX-89919591	35.98	14.60
AX-89951996	35.98	14.69
AX-89932243	35.98	14.69
AX-89975048	35.98	14.98
AX-89933566	35.98	14.98
AX-89922905	35.98	15.00
AX-89955873	36.03	15.38
AX-89937270	36.08	18.29
AX-89938622	36.08	18.30
AX-89920640	36.08	18.30
AX-89965312	36.08	18.37
AX-89953987	36.08	18.50
AX-89921347	36.08	18.51
AX-89959995	36.08	18.96
AX-89922322	36.08	18.96
AX-89943938	36.08	18.96
AX-89932493	36.08	19.27
AX-89952329	36.08	19.27
AX-89953558	36.08	19.52
AX-89931089	36.08	19.52
AX-89935736	36.08	19.53
AX-89937019	36.08	19.58
AX-89959850	36.08	19.65
AX-89954614	36.08	19.65
AX-89930251	36.08	19.65
AX-89925328	36.08	19.65
AX-89933378	36.08	19.65
AX-89968147	36.08	19.65
AX-89926651	36.08	19.65
AX-89920446	36.08	21.25
AX-89945249	36.08	21.27
AX-89974947	36.08	21.27
AX-89928059	36.08	21.30
AX-89924895	36.08	21.48
AX-89958515	36.08	22.49
AX-89936680	36.08	22.50
AX-89954491	36.08	22.78
AX-89948868	36.08	22.84
AX-89956454	36.08	22.85
AX-89935053	36.08	22.98
AX-89972371	36.08	23.01
AX-89946737	36.08	23.01
AX-89932514	36.08	23.01
AX-89923292	36.12	23.01
AX-89916901	36.12	23.01
AX-89956617	36.12	23.01
AX-89943778	36.13	23.01
AX-89969786	36.14	23.01
AX-89941444	36.14	23.01
AX-89971877	36.15	23.01
AX-89970274	36.16	23.44
AX-89967683	36.17	23.60
AX-89917461	36.17	23.60
AX-89967755	36.17	23.60
AX-89919169	36.17	23.86
AX-89923261	36.17	24.67
AX-89970134	36.17	24.68
AX-89964860	36.17	24.68
AX-89952154	36.17	24.68
AX-89924420	36.17	24.98
AX-89931295	36.17	25.61
AX-89972189	36.17	25.61
AX-89965396	36.17	25.61
AX-89959814	36.17	25.61
AX-89950899	36.17	25.61
AX-89958797	36.17	25.61
AX-89926588	36.25	25.66
AX-89924782	36.25	26.63
AX-89953026	36.25	26.95
AX-89933736	36.25	27.18
AX-89961332	36.25	27.18
AX-89968936	36.25	27.18
AX-89934266	36.25	27.18
AX-89971830	36.25	27.18
AX-89954327	36.34	27.18
AX-89972411	36.34	27.22
AX-89970959	36.34	27.26
AX-89935272	36.34	27.27
AX-89921894	36.34	27.27
AX-89961146	36.34	27.27
AX-89932451	36.34	27.67
AX-89970107	36.34	27.92
AX-89965753	36.34	28.18
AX-89940068	36.34	30.25
AX-89953914	36.34	30.25
AX-89975276	36.34	30.83
AX-89958441	36.34	31.14
AX-89929713	36.34	31.17
AX-89964259	36.34	31.19
AX-89976993	36.34	31.22
AX-89931669	36.34	31.43
AX-89933240	36.34	31.61
AX-89954661	36.34	31.80
AX-89933642	36.34	31.85
AX-89941898	36.34	31.85
AX-89934879	36.35	31.85
AX-89921943	36.35	31.85
AX-89924774	36.36	31.85
AX-89931364	36.37	31.85
AX-89954803	36.37	31.85
AX-89967688	36.38	31.85
AX-89935554	36.39	31.85
AX-89949051	36.39	31.85
AX-89937132	36.39	31.85
AX-89959370	36.39	31.86
AX-89965547	36.39	31.98
AX-89968245	36.39	31.98
AX-89976940	36.39	31.98
AX-89947914	36.39	32.42
AX-89968869	36.39	32.44
AX-89917489	36.40	32.46
AX-89928080	36.41	32.91
AX-89921407	36.42	33.01
AX-89956288	36.43	33.01
AX-89919666	36.43	33.01
AX-89959769	36.43	33.01
AX-89949206	36.43	33.01
AX-89917344	36.43	33.01
AX-89919072	36.43	33.02
AX-89934431	36.43	33.04
AX-89964699	36.43	33.17
AX-89920577	36.43	33.54
AX-89970411	36.43	33.54
AX-89933795	36.43	33.54
AX-89953826	36.43	33.54
AX-89967263	36.43	36.72
AX-89951692	36.45	36.73
AX-89934187	36.47	36.86
AX-89970711	36.47	37.27
AX-89933183	36.47	37.32
AX-89963623	36.47	37.34
AX-89942540	36.47	37.36
AX-89927779	36.47	37.54
AX-89920249	36.47	38.07
AX-89921673	36.47	38.07
AX-89955846	36.47	38.21
AX-89946260	36.47	39.19
AX-89966464	36.47	39.19
AX-89957482	36.47	39.19
AX-89972805	36.47	39.19
AX-89965145	36.49	39.19
AX-89920282	36.50	39.19
AX-89922547	36.52	39.19
AX-89957526	36.52	39.20
AX-89974979	36.52	39.39
AX-89970470	36.52	39.40
AX-89964106	36.52	39.40
AX-89972461	36.52	39.40
AX-89949297	36.52	39.97
AX-89959791	36.52	40.14
AX-89974456	36.52	41.18
AX-89920163	36.52	41.18
AX-89976620	36.52	41.18
AX-89923268	36.52	41.18
AX-89934080	36.52	41.18
AX-89970528	36.52	41.18
AX-89971956	36.52	41.26
AX-89943824	36.52	41.97
AX-89967138	36.52	41.97
AX-89938255	36.52	41.97
AX-89934300	36.52	41.97
AX-89956863	36.52	42.11
AX-89945759	36.52	42.11
AX-89926147	36.52	42.11
AX-89944636	36.52	42.11
AX-89941923	36.52	42.11
AX-89935072	36.52	42.11
AX-89922350	36.52	42.11
AX-89975856	36.56	42.11
AX-89976381	36.56	42.11
AX-89964115	36.56	42.11
AX-89945782	36.56	42.13
AX-89930975	36.56	43.07
AX-89966643	36.56	43.36
AX-89928697	36.56	43.36
AX-89961679	36.56	43.36
AX-89916883	36.56	43.36
AX-89972695	36.56	43.36
AX-89962275	36.56	43.36
AX-89972242	36.56	43.36
AX-89937866	36.56	43.36
AX-89975199	36.56	43.36
AX-89940712	36.56	43.40
AX-89951058	36.56	43.47
AX-89922374	36.56	43.47
AX-89964878	36.56	43.47
AX-89960315	36.56	43.47
AX-89930004	36.56	43.47
AX-89946875	36.56	43.47
AX-89924422	36.56	44.27
AX-89956760	36.56	44.27
AX-89954841	36.56	44.27
AX-89967570	36.56	44.27
AX-89941252	36.56	44.27
AX-89957738	36.56	44.96
AX-89973430	36.56	45.64
AX-89943181	36.56	45.69
AX-89932799	36.56	45.69
AX-89919067	36.56	45.69
AX-89967323	36.56	45.87
AX-89917416	36.56	45.94
AX-89948420	36.56	45.95
AX-89942316	36.56	45.96
AX-89943075	36.56	45.96
AX-89941161	36.56	45.97
AX-89976362	36.56	45.97
AX-89976806	36.56	45.97
AX-89954411	36.56	45.97
AX-89965987	36.56	45.97
AX-89952398	36.56	46.00
AX-89930896	36.56	46.00
AX-89945600	36.56	46.04
AX-89942791	36.56	46.07
AX-89948952	36.56	47.25
AX-89959131	36.56	47.88
AX-89958389	36.56	48.74
AX-89971027	36.57	49.97
AX-89951196	36.58	49.97
AX-89939460	36.59	49.97
AX-89975726	36.60	49.97
AX-89955067	36.60	49.97
AX-89949463	36.60	49.97
AX-89916593	36.60	50.01
AX-89926888	36.60	50.05
AX-89969589	36.60	50.05
AX-89965437	36.60	50.24
AX-89965134	36.60	50.67
AX-89927982	36.60	50.79
AX-89953496	36.60	50.87
AX-89919959	36.60	50.87
AX-89974853	36.60	50.87
AX-89931525	36.60	52.31
AX-89919113	36.60	52.45
AX-89965467	36.60	52.46
AX-89944214	36.60	52.46
AX-89922879	36.60	52.46
AX-89928483	36.60	52.46
AX-89962814	36.60	52.51
AX-89949195	36.60	52.51
AX-89938299	36.60	52.51
AX-89928279	36.60	52.51
AX-89936740	36.60	52.51
AX-89967964	36.60	52.51
AX-89931788	36.60	52.56
AX-89960214	36.60	52.60
AX-89923799	36.60	52.65
AX-89936080	36.60	52.70
AX-89919261	36.60	52.75
AX-89945860	36.60	52.75
AX-89961392	36.60	52.75
AX-89941893	36.60	52.76
AX-89945914	36.60	52.77
AX-89937527	36.60	52.85
AX-89930527	36.60	52.85
AX-89926306	36.60	53.01
AX-89948233	36.60	54.17
AX-89923096	36.60	54.50
AX-89929371	36.60	54.50
AX-89935436	36.60	54.60
AX-89945268	36.60	54.60
AX-89937191	36.60	54.60
AX-89965749	36.60	54.72
AX-89946241	36.60	55.91
AX-89918256	36.60	55.91
AX-89955676	36.60	55.91
AX-89973193	36.69	55.91
AX-89952612	36.77	55.91
AX-89947017	36.78	55.91
AX-89939425	36.79	55.91
AX-89968528	36.80	55.91
AX-89953300	36.80	56.21
AX-89970473	36.81	56.21
AX-89918467	36.81	56.29
AX-89972770	36.81	56.31
AX-89940363	36.81	56.31
AX-89917323	36.81	56.31
AX-89943161	36.81	56.31
AX-89945791	36.81	56.31
AX-89924923	36.81	57.70
AX-89953985	36.92	57.70
AX-89958394	37.02	58.20
AX-89939346	37.02	58.20
AX-89948824	37.02	58.20
AX-89936072	37.02	58.21
AX-89929592	37.02	58.21
AX-89934173	37.02	58.21
AX-89925822	37.02	58.33
AX-89935073	37.02	58.94
AX-89959408	37.02	59.04
AX-89931449	37.07	59.38
AX-89973056	37.11	59.38
AX-89936105	37.11	59.38
AX-89939495	37.11	59.38
AX-89940076	37.11	59.38
AX-89954335	37.11	59.38
AX-89956956	37.11	59.38
AX-89927371	37.11	59.66
AX-89923842	37.11	59.78
AX-89973183	37.11	60.76
AX-89947658	37.11	60.76
AX-89926973	37.11	60.76
AX-89969529	37.19	60.76
AX-89968550	37.19	60.76
AX-89921050	37.19	60.76
AX-89962195	37.19	60.76
AX-89944619	37.19	60.76
AX-89917927	37.19	60.91
AX-89946198	37.19	60.91
AX-89969881	37.19	60.91
AX-89932051	37.19	60.91
AX-89963972	37.19	60.91
AX-89923372	37.19	60.92
AX-89962602	37.19	60.94
AX-89972320	37.19	61.00
AX-89951646	37.19	61.00
AX-89917729	37.19	61.12
AX-89959446	37.19	61.13
AX-89931606	37.19	61.13
AX-89950619	37.19	62.70
AX-89976586	37.19	62.70
AX-89950705	37.19	62.70
AX-89931592	37.19	62.70
AX-89959436	37.19	63.20
AX-89974675	37.19	63.21
AX-89956797	37.19	63.21
AX-89925695	37.19	63.21
AX-89946639	37.19	63.21
AX-89922989	37.22	63.21
AX-89936795	37.24	63.21
AX-89969692	37.24	63.21
AX-89916464	37.24	63.21
AX-89970120	37.32	63.21
AX-89929279	37.32	63.47
AX-89944928	37.32	63.49
AX-89924588	37.32	63.49
AX-89960564	37.32	63.49
AX-89918986	37.32	63.49
AX-89959567	37.32	63.80
AX-89918052	37.32	63.80
AX-89936995	37.32	63.80
AX-89946186	37.32	64.50
AX-89950911	37.32	65.02
AX-89925073	37.32	65.02
AX-89958410	37.32	65.02
AX-89968437	37.32	65.02
AX-89928784	37.32	65.08
AX-89940612	37.37	65.13
AX-89938515	37.37	65.13
AX-89930388	37.37	65.43
AX-89922946	37.37	65.73
AX-89919764	37.37	65.73
AX-89923788	37.37	65.73
AX-89929402	37.37	65.91
AX-89922734	37.37	66.08
AX-89974923	37.37	66.09
AX-89926928	37.37	66.10
AX-89938548	37.37	66.82
AX-89921211	37.37	66.82
AX-89934938	37.37	66.82
AX-89941150	37.37	66.82
AX-89951523	37.37	66.82
AX-89973452	37.37	66.82
AX-89956088	37.37	66.82
AX-89921490	37.37	66.82
AX-89928179	37.37	66.82
AX-89917313	37.37	66.82
AX-89958050	37.37	66.82
AX-89945778	37.37	66.82
AX-89921635	37.37	66.82
AX-89965397	37.37	67.16
AX-89962292	37.37	67.16
AX-89923593	37.37	67.16
AX-89935814	37.37	67.16
AX-89938510	37.37	67.31
AX-89946314	37.37	67.31
AX-89927924	37.37	67.46
AX-89968199	37.37	67.46
AX-89938725	37.37	67.46
AX-89958162	37.37	67.46
AX-89970998	37.37	67.46
AX-89972536	37.37	68.12
AX-89924132	37.37	68.60
AX-89936088	37.37	68.61
AX-89945972	37.37	68.61
AX-89955161	37.37	68.61
AX-89932806	37.37	68.61
AX-89949870	37.37	68.61
AX-89949137	37.37	68.61
AX-89952983	37.37	68.61
AX-89949997	37.37	68.61
AX-89927812	37.37	68.61
AX-89938218	37.37	68.61
AX-89927539	37.37	68.61
AX-89948752	37.37	68.87
AX-89937239	37.37	69.00
AX-89931140	37.37	69.00
AX-89946233	37.37	69.00
AX-89960029	37.37	69.00
AX-89957938	37.37	69.15
AX-89932740	37.37	69.15
AX-89941720	37.37	69.15
AX-89944243	37.37	69.15
AX-89953320	37.37	69.15
AX-89928454	37.37	69.15
AX-89976739	37.37	69.15
AX-89971365	37.37	69.15
AX-89947385	37.37	69.15
AX-89953592	37.38	69.32
AX-89932593	37.40	69.49
AX-89937840	37.41	69.49
AX-89920756	37.41	69.49
AX-89935270	37.41	69.49
AX-89976862	37.41	69.49
AX-89942538	37.43	70.40
AX-89969584	37.45	70.40
AX-89954107	37.45	70.40
AX-89962825	37.45	70.40
AX-89969760	37.47	70.40
AX-89970814	37.49	70.40
AX-89950248	37.51	70.40
AX-89924839	37.53	70.40
AX-89965905	37.55	70.40
AX-89940993	37.57	70.40
AX-89953185	37.58	70.40
AX-89930595	37.58	70.41
AX-89968291	37.58	70.41
AX-89949490	37.58	70.41
AX-89918456	37.58	70.64
AX-89916513	37.58	70.65
AX-89931457	37.58	71.05
AX-89955667	37.58	71.08
AX-89967876	37.60	71.27
AX-89957269	37.62	71.46
AX-89976418	37.62	71.46
AX-89944077	37.62	71.49
AX-89950285	37.62	71.52
AX-89922544	37.62	71.56
AX-89916710	37.69	71.56
AX-89948264	37.75	71.56
AX-89945984	37.75	71.56
AX-89947284	37.75	71.56
AX-89930664	37.75	71.61
AX-89927037	37.75	71.61
AX-89964134	37.75	71.61
AX-89945320	37.75	71.61
AX-89958888	37.75	71.61
AX-89921088	37.76	71.61
AX-89922106	37.97	71.61
AX-89943885	38.18	71.61
AX-89929626	38.39	71.61
AX-89937340	38.39	71.65
AX-89934418	38.48	71.84
AX-89934653	38.48	71.84
AX-89963206	38.48	71.88
AX-89969300	38.48	71.88
AX-89954085	38.48	71.88
AX-89927578	38.48	71.88
AX-89956267	38.48	71.88
AX-89964498	38.48	71.88
AX-89949877	38.48	71.88
AX-89919673	38.48	71.88
AX-89976442	38.48	71.88
AX-89965770	38.48	71.88
AX-89933218	38.48	71.88
AX-89929773	38.48	71.88
AX-89921432	38.48	71.89
AX-89931333	38.48	71.89
AX-89931607	38.48	71.93
AX-89949467	38.48	71.93
AX-89929692	39.17	72.28
AX-89963720	39.17	72.28
AX-89958702	39.17	72.28
AX-89967902	39.17	72.28
AX-89935976	39.17	72.28
AX-89937271	39.17	72.28
AX-89975335	39.17	72.28
AX-89962092	39.17	72.28
AX-89917843	39.17	72.28
AX-89945906	39.17	72.28
AX-89929372	39.17	72.28
AX-89949415	39.17	72.28
AX-89920798	39.17	72.28
AX-89953054	39.17	72.28
AX-89946383	39.17	72.28
AX-89920639	39.17	72.28
AX-89917121	39.17	72.28
AX-89941206	39.17	72.34
AX-89928083	39.17	72.35
AX-89944744	39.17	72.35
AX-89954637	39.17	72.36
AX-89962080	39.17	72.37
[truncated: 1,095 more rows]

## Sheet: Chr10
All SNPs	Male	Female
[truncated: 1,809 more rows]

[truncated: 20 more sheets: Chr11, Chr12, Chr13, Chr14, Chr15, Chr16, Chr17, Chr18, Chr19, Chr20, Chr21, Chr22, Chr23, Chr24, Chr25, Chr26, Chr27, Chr28, Chr29, Summary]
